# Supplementary material for: Bis(μ-N,N′-di-3-pyridylpyridine-2,6-dicarboxamide)bis­[dichloridomercury(II)] N,N-dimethyl­formamide disolvate
Source: Acta Crystallogr Sect E Struct Rep Online. 2008 Dec 6;65(Pt 1):m15–6. doi: 10.1107/S1600536808040269 (PMC2967866; doi:10.1107/S1600536808040269)
Supplement: Supplementary file 1 [file e-65-00m15-sup1.cif]

##############################################################################
###                                                                        ###
###        Electronic paper (Acta Crystallographica Section E)             ###
###                                                                        ###
##############################################################################
#                                                                            #
# This CIF contains the data in a paper accepted for publication in Acta     #
# Crystallographica Section E. It conforms to the requirements of Notes      #
# for Authors for Section E, and has been peer reviewed under the auspices   #
# of the IUCr Commission on Journals.                                        #
#                                                                            #
# Full details of the Crystallographic Information File format               #
# are given in the paper "The Crystallographic Information File (CIF):       #
# a New Standard Archive File for Crystallography" by S. R. Hall, F. H.      #
# Allen and I. D. Brown [Acta Cryst. (1991), A47, 655-685].                  #
#                                                                            #
# The current version of the core CIF dictionary is obtainable from          #
# ftp://ftp.iucr.org/pub/cif_core.dic. The current version number is 2.4.    #
#                                                                            #
# Software is freely available for graphical display of the structure(s) in  #
# this CIF.  For information consult the CIF home page http://www.iucr.org/  #
# cif/home.html                                                              #
#                                                                            #
# This file may be used for bona fide research purposes within the           #
# scientific community so long as proper attribution is given to the journal # 
# article from which it was obtained.                                        #
#                                                                            #
##############################################################################
                                             
data_global
_audit_creation_method     'SHELXL-97'
_journal_date_recd_electronic     2008-09-17
_journal_date_accepted     2008-11-30
_journal_name_full     'Acta Crystallographica, Section E'
_journal_year     2009
_journal_volume     65
_journal_issue      1
_journal_page_first     m15
_journal_page_last     m16
_journal_paper_category     QM
_journal_coeditor_code     HK2534
_publ_contact_author_name     'Dr Jie Wu'
_publ_contact_author_address
;
Department of Chemistry
Zhengzhou University
Zhengzhou 450052
People's Republic of China
;
_publ_contact_author_email     'wujie@zzu.edu.cn'
_publ_contact_author_fax     '86 371 67761744'
_publ_contact_author_phone     '86 371 67761744'
_publ_section_title
;\
Bis(\m-<i>N</i>,<i>N</i>'-di-3-pyridylpyridine-2,6-dicarboxamide)\
bis[dichloridomercury(II)] <i>N</i>,<i>N</i>-dimethylformamide disolvate
;
loop_
    _publ_author_name
    _publ_author_address
    'Li-Hua Huang'
;
Department of Chemistry
Zhengzhou University
Zhengzhou 450052
People's Republic of China
;
    'Jie Wu'
;
Department of Chemistry
Zhengzhou University
Zhengzhou 450052
People's Republic of China
;
data_I
_audit_creation_method     SHELXL97
_chemical_name_systematic
;
Bis(\m-<i>N</i>,<i>N</i>'-di-3-pyridylpyridine-2,6-
dicarboxamide)bis[dichloridomercury(II)]
<i>N</i>,<i>N</i>-dimethylformamide disolvate
;
_chemical_name_common     ?
_chemical_formula_moiety     'C34 H26 Cl4 Hg2 N10 O4 , 2C3 H7 N O'
_chemical_formula_sum     'C40 H40 Cl4 Hg2 N12 O6'
_chemical_formula_iupac     '[Hg2 Cl4 (C17 H13 N5 O2)2] , 2C3 H7 N O'
_chemical_formula_weight     1327.82
_chemical_melting_point     ?
_symmetry_cell_setting     triclinic
_symmetry_space_group_name_H-M     'P -1'
_symmetry_space_group_name_Hall     '-P 1'
loop_
    _symmetry_equiv_pos_as_xyz
    'x, y, z'
    '-x, -y, -z'
_cell_length_a     7.4947(15)
_cell_length_b     12.262(3)
_cell_length_c     13.284(3)
_cell_angle_alpha     79.79(3)
_cell_angle_beta     73.74(3)
_cell_angle_gamma     76.21(3)
_cell_volume     1130.2(5)
_cell_formula_units_Z     1
_cell_measurement_reflns_used     3289
_cell_measurement_theta_min     2.8893
_cell_measurement_theta_max     26.0316
_cell_measurement_temperature     294(2)
_exptl_crystal_description     prism
_exptl_crystal_colour     colourless
_exptl_crystal_size_max     0.20
_exptl_crystal_size_mid     0.18
_exptl_crystal_size_min     0.17
_exptl_crystal_density_diffrn     1.951
_exptl_crystal_density_meas     ?
_exptl_crystal_density_method     'not measured'
_exptl_crystal_F_000     640
_exptl_absorpt_coefficient_mu     7.081
_exptl_absorpt_correction_type     numerical
_exptl_absorpt_process_details     '(CrystalClear; Rigaku/MSC, 2006)'
_exptl_absorpt_correction_T_min     0.3317
_exptl_absorpt_correction_T_max     0.3790
_exptl_special_details
;
;
_diffrn_ambient_temperature     294(2)
_diffrn_radiation_type     MoK\a
_diffrn_radiation_wavelength     0.71073
_diffrn_radiation_source     'fine-focus sealed tube'
_diffrn_radiation_monochromator     graphite
_diffrn_measurement_device_type     'Rigaku Saturn 724'
_diffrn_measurement_method     'dtprofit.ref'
_diffrn_detector_area_resol_mean     28.5714
_diffrn_reflns_number     12347
_diffrn_reflns_av_R_equivalents     0.0297
_diffrn_reflns_av_sigmaI/netI     0.0348
_diffrn_reflns_theta_min     2.94
_diffrn_reflns_theta_max     26.00
_diffrn_reflns_theta_full     26.00
_diffrn_measured_fraction_theta_max     0.997
_diffrn_measured_fraction_theta_full     0.997
_diffrn_reflns_limit_h_min     -9
_diffrn_reflns_limit_h_max     9
_diffrn_reflns_limit_k_min     -15
_diffrn_reflns_limit_k_max     15
_diffrn_reflns_limit_l_min     -16
_diffrn_reflns_limit_l_max     16
_diffrn_standards_number     ?
_diffrn_standards_interval_count     ?
_diffrn_standards_interval_time     ?
_diffrn_standards_decay_%     0
_refine_special_details
;
Refinement of <i>F</i>^2^ against ALL reflections. The weighted
<i>R</i>-factor <i>wR</i> and goodness of fit <i>S</i> are based
on <i>F</i>^2^, conventional <i>R</i>-factors <i>R</i> are based
on <i>F</i>, with <i>F</i> set to zero for negative <i>F</i>^2^.
The threshold expression of <i>F</i>^2^ > \s(<i>F</i>^2^) is used
only for calculating <i>R</i>-factors(gt) <i>etc</i>. and is not
relevant to the choice of reflections for refinement. <i>R</i>-factors
based on <i>F</i>^2^ are statistically about twice as large as those
based on <i>F</i>, and <i>R</i>- factors based on ALL data will be
even larger.
;
_reflns_number_total     4422
_reflns_number_gt     3995
_reflns_threshold_expression     I>2\s(I)
_refine_ls_structure_factor_coef     Fsqd
_refine_ls_matrix_type     full
_refine_ls_R_factor_all     0.0338
_refine_ls_R_factor_gt     0.0287
_refine_ls_wR_factor_gt     0.0515
_refine_ls_wR_factor_ref     0.0535
_refine_ls_goodness_of_fit_ref     1.034
_refine_ls_restrained_S_all     1.034
_refine_ls_number_reflns     4422
_refine_ls_number_parameters     291
_refine_ls_number_restraints     0
_refine_ls_hydrogen_treatment     constr
_refine_ls_weighting_scheme     calc
_refine_ls_weighting_details
       'calc w = 1/[\s^2^(Fo^2^)+(0.0195P)^2^+0.7349P] where P=(Fo^2^+2Fc^2^)/3'
_atom_sites_solution_hydrogens     geom
_atom_sites_solution_primary     direct
_atom_sites_solution_secondary     difmap
_refine_ls_shift/su_max     0.002
_refine_ls_shift/su_mean     0.000
_refine_diff_density_max     0.654
_refine_diff_density_min     -0.832
_refine_ls_extinction_method     none
_refine_ls_extinction_coef     ?
loop_
    _atom_type_symbol
    _atom_type_description
    _atom_type_scat_dispersion_real
    _atom_type_scat_dispersion_imag
    _atom_type_scat_source
    'C' 'C' 0.0033 0.0016
                         'International Tables Vol C Tables 4.2.6.8 and 6.1.1.4'
    'H' 'H' 0.0000 0.0000
                         'International Tables Vol C Tables 4.2.6.8 and 6.1.1.4'
    'N' 'N' 0.0061 0.0033
                         'International Tables Vol C Tables 4.2.6.8 and 6.1.1.4'
    'O' 'O' 0.0106 0.0060
                         'International Tables Vol C Tables 4.2.6.8 and 6.1.1.4'
    'Cl' 'Cl' 0.1484 0.1585
                         'International Tables Vol C Tables 4.2.6.8 and 6.1.1.4'
    'Hg' 'Hg' -2.3894 9.2266
                         'International Tables Vol C Tables 4.2.6.8 and 6.1.1.4'
_computing_data_collection     'CrystalClear (Rigaku/MSC, 2006)'
_computing_cell_refinement     'CrystalClear (Rigaku/MSC, 2006)'
_computing_data_reduction     'CrystalClear (Rigaku/MSC, 2006)'
_computing_structure_solution     'SHELXS97 (Sheldrick, 2008)'
_computing_structure_refinement     'SHELXL97 (Sheldrick, 2008)'
_computing_molecular_graphics     'PLATON (Spek, 2003)'
_computing_publication_material
                             'SHELXTL (Sheldrick, 2008) and PLATON (Spek, 2003)'
loop_
    _atom_site_type_symbol
    _atom_site_label
    _atom_site_fract_x
    _atom_site_fract_y
    _atom_site_fract_z
    _atom_site_U_iso_or_equiv
    _atom_site_adp_type
    _atom_site_calc_flag
    _atom_site_refinement_flags
    _atom_site_occupancy
    _atom_site_disorder_assembly
    _atom_site_disorder_group
    Hg Hg1 0.47943(3) 0.144664(13) 0.675659(12) 0.04821(7) Uani d . 1 . .
    Cl Cl1 0.39934(16) -0.03890(9) 0.72493(9) 0.0566(3) Uani d . 1 . .
    Cl Cl2 0.26095(18) 0.30392(9) 0.61184(9) 0.0611(3) Uani d . 1 . .
    O O1 0.2543(5) 0.4774(3) 1.1235(2) 0.0738(10) Uani d . 1 . .
    O O2 -0.1219(4) 0.9357(2) 0.7985(2) 0.0511(7) Uani d . 1 . .
    O O3 0.3641(4) 0.5771(2) 0.7182(2) 0.0546(8) Uani d . 1 . .
    N N1 0.4906(4) 0.2103(2) 0.8281(2) 0.0358(7) Uani d . 1 . .
    N N2 0.2824(4) 0.4689(2) 0.9507(2) 0.0337(7) Uani d . 1 . .
    H H2A 0.2584 0.5087 0.8941 0.040 Uiso calc R 1 . .
    N N3 0.1061(4) 0.6871(2) 0.9285(2) 0.0316(7) Uani d . 1 . .
    N N4 0.0775(4) 0.7801(2) 0.7310(2) 0.0352(7) Uani d . 1 . .
    H H4A 0.1452 0.7151 0.7459 0.042 Uiso calc R 1 . .
    N N5 0.2361(4) 0.8435(2) 0.4443(2) 0.0387(7) Uani d . 1 . .
    N N6 0.6833(5) 0.5377(3) 0.6475(2) 0.0417(8) Uani d . 1 . .
    C C1 0.5503(5) 0.1381(3) 0.9066(3) 0.0387(9) Uani d . 1 . .
    H H7 0.6118 0.0645 0.8944 0.046 Uiso calc R 1 . .
    C C2 0.5222(5) 0.1712(3) 1.0037(3) 0.0401(9) Uani d . 1 . .
    H H8 0.5634 0.1198 1.0569 0.048 Uiso calc R 1 . .
    C C3 0.4326(5) 0.2808(3) 1.0236(3) 0.0388(9) Uani d . 1 . .
    H H9 0.4124 0.3036 1.0897 0.047 Uiso calc R 1 . .
    C C4 0.3738(5) 0.3557(3) 0.9418(3) 0.0313(8) Uani d . 1 . .
    C C5 0.4047(5) 0.3161(3) 0.8456(3) 0.0323(8) Uani d . 1 . .
    H H11 0.3639 0.3654 0.7911 0.039 Uiso calc R 1 . .
    C C6 0.2281(5) 0.5222(3) 1.0382(3) 0.0385(9) Uani d . 1 . .
    C C7 0.1299(5) 0.6438(3) 1.0247(3) 0.0315(8) Uani d . 1 . .
    C C8 0.0694(5) 0.7050(3) 1.1103(3) 0.0419(9) Uani d . 1 . .
    H H14 0.0886 0.6715 1.1759 0.050 Uiso calc R 1 . .
    C C9 -0.0202(5) 0.8169(3) 1.0963(3) 0.0432(9) Uani d . 1 . .
    H H15 -0.0601 0.8607 1.1519 0.052 Uiso calc R 1 . .
    C C10 -0.0493(5) 0.8622(3) 0.9980(3) 0.0384(9) Uani d . 1 . .
    H H16 -0.1121 0.9367 0.9867 0.046 Uiso calc R 1 . .
    C C11 0.0159(5) 0.7954(3) 0.9168(3) 0.0323(8) Uani d . 1 . .
    C C12 -0.0168(5) 0.8443(3) 0.8101(3) 0.0346(8) Uani d . 1 . .
    C C13 0.0691(5) 0.8157(3) 0.6251(3) 0.0324(8) Uani d . 1 . .
    C C14 -0.1022(5) 0.8551(3) 0.5975(3) 0.0397(9) Uani d . 1 . .
    H H20 -0.2165 0.8604 0.6488 0.048 Uiso calc R 1 . .
    C C15 -0.0995(6) 0.8861(3) 0.4925(3) 0.0437(10) Uani d . 1 . .
    H H21 -0.2127 0.9115 0.4720 0.052 Uiso calc R 1 . .
    C C16 0.0711(6) 0.8796(3) 0.4179(3) 0.0424(10) Uani d . 1 . .
    H H22 0.0713 0.9010 0.3471 0.051 Uiso calc R 1 . .
    C C17 0.2348(5) 0.8112(3) 0.5462(3) 0.0341(8) Uani d . 1 . .
    H H23 0.3500 0.7847 0.5645 0.041 Uiso calc R 1 . .
    C C18 0.8658(6) 0.5671(4) 0.6339(4) 0.0574(12) Uani d . 1 . .
    H H24A 0.9104 0.5982 0.5620 0.086 Uiso calc R 1 . .
    H H24B 0.9552 0.5005 0.6504 0.086 Uiso calc R 1 . .
    H H24C 0.8526 0.6220 0.6802 0.086 Uiso calc R 1 . .
    C C19 0.6793(7) 0.4444(4) 0.5953(4) 0.0645(13) Uani d . 1 . .
    H H25A 0.5525 0.4308 0.6137 0.097 Uiso calc R 1 . .
    H H25B 0.7630 0.3778 0.6174 0.097 Uiso calc R 1 . .
    H H25C 0.7196 0.4629 0.5202 0.097 Uiso calc R 1 . .
    C C20 0.5254(6) 0.5959(3) 0.7025(3) 0.0470(10) Uani d . 1 . .
    H H26 0.5363 0.6565 0.7322 0.056 Uiso calc R 1 . .
loop_
    _atom_site_aniso_label
    _atom_site_aniso_U_11
    _atom_site_aniso_U_22
    _atom_site_aniso_U_33
    _atom_site_aniso_U_12
    _atom_site_aniso_U_13
    _atom_site_aniso_U_23
    Hg1 0.06800(12) 0.04056(10) 0.03301(9) -0.01143(8) -0.00684(7) -0.00492(7)
    Cl1 0.0584(7) 0.0423(6) 0.0694(7) -0.0179(5) -0.0136(6) -0.0004(5)
    Cl2 0.0773(8) 0.0504(6) 0.0618(7) -0.0063(6) -0.0364(6) -0.0009(5)
    O1 0.125(3) 0.0519(19) 0.0363(17) 0.0185(19) -0.0330(18) -0.0114(14)
    O2 0.0582(18) 0.0368(15) 0.0444(16) 0.0123(14) -0.0092(14) -0.0039(13)
    O3 0.0463(18) 0.0508(18) 0.0482(17) 0.0070(14) 0.0008(14) -0.0013(14)
    N1 0.0415(18) 0.0313(16) 0.0329(16) -0.0063(14) -0.0069(14) -0.0047(13)
    N2 0.0470(18) 0.0270(15) 0.0231(15) 0.0000(13) -0.0109(13) 0.0006(12)
    N3 0.0299(15) 0.0311(16) 0.0310(16) -0.0052(13) -0.0035(13) -0.0043(13)
    N4 0.0411(18) 0.0278(15) 0.0287(16) 0.0016(13) -0.0053(13) -0.0002(13)
    N5 0.050(2) 0.0323(16) 0.0319(17) -0.0067(15) -0.0090(15) -0.0024(14)
    N6 0.050(2) 0.0349(17) 0.0342(17) -0.0052(15) -0.0043(15) -0.0021(14)
    C1 0.039(2) 0.0321(19) 0.040(2) -0.0018(16) -0.0055(17) -0.0050(17)
    C2 0.044(2) 0.036(2) 0.037(2) -0.0031(17) -0.0159(18) 0.0055(17)
    C3 0.050(2) 0.036(2) 0.031(2) -0.0041(18) -0.0150(18) -0.0041(16)
    C4 0.0338(19) 0.0305(18) 0.0276(18) -0.0051(15) -0.0075(15) -0.0006(15)
    C5 0.042(2) 0.0294(18) 0.0243(18) -0.0056(16) -0.0101(15) 0.0007(15)
    C6 0.044(2) 0.041(2) 0.029(2) -0.0039(18) -0.0095(17) -0.0072(17)
    C7 0.0316(19) 0.0341(19) 0.0273(18) -0.0065(15) -0.0045(15) -0.0045(15)
    C8 0.045(2) 0.051(2) 0.029(2) -0.0106(19) -0.0050(17) -0.0096(18)
    C9 0.048(2) 0.044(2) 0.037(2) -0.0104(19) 0.0008(18) -0.0206(18)
    C10 0.037(2) 0.034(2) 0.043(2) -0.0042(16) -0.0050(17) -0.0120(17)
    C11 0.0293(18) 0.0325(19) 0.0319(19) -0.0071(15) -0.0004(15) -0.0063(16)
    C12 0.033(2) 0.032(2) 0.035(2) -0.0030(16) -0.0058(16) -0.0025(16)
    C13 0.039(2) 0.0212(17) 0.035(2) -0.0014(15) -0.0110(16) -0.0010(15)
    C14 0.039(2) 0.0318(19) 0.048(2) -0.0065(17) -0.0102(18) -0.0053(17)
    C15 0.051(2) 0.0291(19) 0.059(3) -0.0043(18) -0.030(2) -0.0036(19)
    C16 0.064(3) 0.029(2) 0.040(2) -0.0092(19) -0.024(2) -0.0007(17)
    C17 0.039(2) 0.0298(18) 0.0311(19) -0.0017(16) -0.0099(16) -0.0016(15)
    C18 0.058(3) 0.059(3) 0.054(3) -0.019(2) -0.013(2) 0.005(2)
    C19 0.058(3) 0.053(3) 0.074(3) -0.016(2) 0.010(2) -0.024(2)
    C20 0.064(3) 0.036(2) 0.033(2) 0.003(2) -0.012(2) -0.0016(17)
_geom_special_details
;
All e.s.d.'s (except the e.s.d. in the dihedral angle between two l.s.
planes) are estimated using the full covariance matrix. The cell e.s.d.'s
are taken into account individually in the estimation of e.s.d.'s in
distances, angles and torsion angles; correlations between e.s.d.'s in
cell parameters are only used when they are defined by crystal symmetry.
An approximate (isotropic) treatment of cell e.s.d.'s is used for
estimating e.s.d.'s involving l.s. planes.
;
loop_
    _geom_bond_atom_site_label_1
    _geom_bond_atom_site_label_2
    _geom_bond_site_symmetry_2
    _geom_bond_distance
    _geom_bond_publ_flag
    Hg1 N5 2_666 2.295(3) yes
    Hg1 N1 . 2.337(3) yes
    Hg1 Cl1 . 2.3994(12) yes
    Hg1 Cl2 . 2.4249(14) yes
    O1 C6 . 1.215(4) ?
    O2 C12 . 1.219(4) ?
    O3 C20 . 1.238(5) ?
    N1 C5 . 1.333(4) ?
    N1 C1 . 1.348(5) ?
    N2 C6 . 1.349(4) ?
    N2 C4 . 1.404(4) ?
    N2 H2A . 0.8600 ?
    N3 C7 . 1.338(4) ?
    N3 C11 . 1.343(4) ?
    N4 C12 . 1.354(4) ?
    N4 C13 . 1.412(4) ?
    N4 H4A . 0.8600 ?
    N5 C16 . 1.332(5) ?
    N5 C17 . 1.340(4) ?
    N5 Hg1 2_666 2.295(3) ?
    N6 C20 . 1.320(5) ?
    N6 C19 . 1.449(5) ?
    N6 C18 . 1.451(5) ?
    C1 C2 . 1.365(5) ?
    C1 H7 . 0.9300 ?
    C2 C3 . 1.387(5) ?
    C2 H8 . 0.9300 ?
    C3 C4 . 1.392(5) ?
    C3 H9 . 0.9300 ?
    C4 C5 . 1.387(5) ?
    C5 H11 . 0.9300 ?
    C6 C7 . 1.501(5) ?
    C7 C8 . 1.383(5) ?
    C8 C9 . 1.381(5) ?
    C8 H14 . 0.9300 ?
    C9 C10 . 1.381(5) ?
    C9 H15 . 0.9300 ?
    C10 C11 . 1.378(5) ?
    C10 H16 . 0.9300 ?
    C11 C12 . 1.501(5) ?
    C13 C17 . 1.379(5) ?
    C13 C14 . 1.386(5) ?
    C14 C15 . 1.374(5) ?
    C14 H20 . 0.9300 ?
    C15 C16 . 1.377(6) ?
    C15 H21 . 0.9300 ?
    C16 H22 . 0.9300 ?
    C17 H23 . 0.9300 ?
    C18 H24A . 0.9600 ?
    C18 H24B . 0.9600 ?
    C18 H24C . 0.9600 ?
    C19 H25A . 0.9600 ?
    C19 H25B . 0.9600 ?
    C19 H25C . 0.9600 ?
    C20 H26 . 0.9300 ?
loop_
    _geom_angle_atom_site_label_1
    _geom_angle_atom_site_label_2
    _geom_angle_atom_site_label_3
    _geom_angle_site_symmetry_1
    _geom_angle_site_symmetry_3
    _geom_angle
    _geom_angle_publ_flag
    N5 Hg1 N1 2_666 . 106.50(11) yes
    N5 Hg1 Cl1 2_666 . 117.02(8) yes
    N1 Hg1 Cl1 . . 108.03(8) yes
    N5 Hg1 Cl2 2_666 . 103.20(9) yes
    N1 Hg1 Cl2 . . 99.40(8) yes
    Cl1 Hg1 Cl2 . . 120.60(4) yes
    C5 N1 C1 . . 119.2(3) ?
    C5 N1 Hg1 . . 118.8(2) ?
    C1 N1 Hg1 . . 120.8(2) ?
    C6 N2 C4 . . 127.2(3) ?
    C6 N2 H2A . . 116.4 ?
    C4 N2 H2A . . 116.4 ?
    C7 N3 C11 . . 117.0(3) ?
    C12 N4 C13 . . 122.6(3) ?
    C12 N4 H4A . . 118.7 ?
    C13 N4 H4A . . 118.7 ?
    C16 N5 C17 . . 118.8(3) ?
    C16 N5 Hg1 . 2_666 122.1(2) ?
    C17 N5 Hg1 . 2_666 118.7(2) ?
    C20 N6 C19 . . 120.9(4) ?
    C20 N6 C18 . . 121.5(4) ?
    C19 N6 C18 . . 117.6(3) ?
    N1 C1 C2 . . 121.1(3) ?
    N1 C1 H7 . . 119.4 ?
    C2 C1 H7 . . 119.4 ?
    C1 C2 C3 . . 120.6(3) ?
    C1 C2 H8 . . 119.7 ?
    C3 C2 H8 . . 119.7 ?
    C2 C3 C4 . . 118.1(3) ?
    C2 C3 H9 . . 120.9 ?
    C4 C3 H9 . . 120.9 ?
    C5 C4 C3 . . 118.3(3) ?
    C5 C4 N2 . . 117.5(3) ?
    C3 C4 N2 . . 124.2(3) ?
    N1 C5 C4 . . 122.6(3) ?
    N1 C5 H11 . . 118.7 ?
    C4 C5 H11 . . 118.7 ?
    O1 C6 N2 . . 123.9(4) ?
    O1 C6 C7 . . 120.5(3) ?
    N2 C6 C7 . . 115.5(3) ?
    N3 C7 C8 . . 123.5(3) ?
    N3 C7 C6 . . 117.1(3) ?
    C8 C7 C6 . . 119.5(3) ?
    C9 C8 C7 . . 118.7(4) ?
    C9 C8 H14 . . 120.7 ?
    C7 C8 H14 . . 120.7 ?
    C10 C9 C8 . . 118.6(4) ?
    C10 C9 H15 . . 120.7 ?
    C8 C9 H15 . . 120.7 ?
    C11 C10 C9 . . 119.1(4) ?
    C11 C10 H16 . . 120.5 ?
    C9 C10 H16 . . 120.5 ?
    N3 C11 C10 . . 123.2(3) ?
    N3 C11 C12 . . 117.7(3) ?
    C10 C11 C12 . . 119.1(3) ?
    O2 C12 N4 . . 124.1(3) ?
    O2 C12 C11 . . 120.6(3) ?
    N4 C12 C11 . . 115.3(3) ?
    C17 C13 C14 . . 118.5(3) ?
    C17 C13 N4 . . 119.7(3) ?
    C14 C13 N4 . . 121.8(3) ?
    C15 C14 C13 . . 118.6(4) ?
    C15 C14 H20 . . 120.7 ?
    C13 C14 H20 . . 120.7 ?
    C14 C15 C16 . . 119.9(4) ?
    C14 C15 H21 . . 120.1 ?
    C16 C15 H21 . . 120.1 ?
    N5 C16 C15 . . 121.8(4) ?
    N5 C16 H22 . . 119.1 ?
    C15 C16 H22 . . 119.1 ?
    N5 C17 C13 . . 122.5(3) ?
    N5 C17 H23 . . 118.8 ?
    C13 C17 H23 . . 118.8 ?
    N6 C18 H24A . . 109.5 ?
    N6 C18 H24B . . 109.5 ?
    H24A C18 H24B . . 109.5 ?
    N6 C18 H24C . . 109.5 ?
    H24A C18 H24C . . 109.5 ?
    H24B C18 H24C . . 109.5 ?
    N6 C19 H25A . . 109.5 ?
    N6 C19 H25B . . 109.5 ?
    H25A C19 H25B . . 109.5 ?
    N6 C19 H25C . . 109.5 ?
    H25A C19 H25C . . 109.5 ?
    H25B C19 H25C . . 109.5 ?
    O3 C20 N6 . . 126.0(4) ?
    O3 C20 H26 . . 117.0 ?
    N6 C20 H26 . . 117.0 ?
loop_
    _geom_torsion_atom_site_label_1
    _geom_torsion_atom_site_label_2
    _geom_torsion_atom_site_label_3
    _geom_torsion_atom_site_label_4
    _geom_torsion_site_symmetry_1
    _geom_torsion_site_symmetry_2
    _geom_torsion_site_symmetry_3
    _geom_torsion_site_symmetry_4
    _geom_torsion
    _geom_torsion_publ_flag
    N5 Hg1 N1 C5 2_666 . . . 99.7(3) ?
    Cl1 Hg1 N1 C5 . . . . -133.8(2) ?
    Cl2 Hg1 N1 C5 . . . . -7.2(3) ?
    N5 Hg1 N1 C1 2_666 . . . -92.7(3) ?
    Cl1 Hg1 N1 C1 . . . . 33.8(3) ?
    Cl2 Hg1 N1 C1 . . . . 160.5(3) ?
    C5 N1 C1 C2 . . . . 0.9(6) ?
    Hg1 N1 C1 C2 . . . . -166.7(3) ?
    N1 C1 C2 C3 . . . . -0.7(6) ?
    C1 C2 C3 C4 . . . . -0.4(6) ?
    C2 C3 C4 C5 . . . . 1.2(5) ?
    C2 C3 C4 N2 . . . . -179.7(3) ?
    C6 N2 C4 C5 . . . . 175.5(4) ?
    C6 N2 C4 C3 . . . . -3.6(6) ?
    C1 N1 C5 C4 . . . . 0.0(5) ?
    Hg1 N1 C5 C4 . . . . 167.8(3) ?
    C3 C4 C5 N1 . . . . -1.0(5) ?
    N2 C4 C5 N1 . . . . 179.8(3) ?
    C4 N2 C6 O1 . . . . 0.8(7) ?
    C4 N2 C6 C7 . . . . -179.0(3) ?
    C11 N3 C7 C8 . . . . -0.9(5) ?
    C11 N3 C7 C6 . . . . 179.1(3) ?
    O1 C6 C7 N3 . . . . -179.9(4) ?
    N2 C6 C7 N3 . . . . 0.0(5) ?
    O1 C6 C7 C8 . . . . 0.1(6) ?
    N2 C6 C7 C8 . . . . -180.0(3) ?
    N3 C7 C8 C9 . . . . -0.1(6) ?
    C6 C7 C8 C9 . . . . 179.8(3) ?
    C7 C8 C9 C10 . . . . 1.4(6) ?
    C8 C9 C10 C11 . . . . -1.6(6) ?
    C7 N3 C11 C10 . . . . 0.7(5) ?
    C7 N3 C11 C12 . . . . -178.3(3) ?
    C9 C10 C11 N3 . . . . 0.6(6) ?
    C9 C10 C11 C12 . . . . 179.6(3) ?
    C13 N4 C12 O2 . . . . 2.8(6) ?
    C13 N4 C12 C11 . . . . -177.2(3) ?
    N3 C11 C12 O2 . . . . 168.8(3) ?
    C10 C11 C12 O2 . . . . -10.3(5) ?
    N3 C11 C12 N4 . . . . -11.2(5) ?
    C10 C11 C12 N4 . . . . 169.7(3) ?
    C12 N4 C13 C17 . . . . 129.3(4) ?
    C12 N4 C13 C14 . . . . -51.0(5) ?
    C17 C13 C14 C15 . . . . 1.0(5) ?
    N4 C13 C14 C15 . . . . -178.7(3) ?
    C13 C14 C15 C16 . . . . -1.2(5) ?
    C17 N5 C16 C15 . . . . 1.1(5) ?
    Hg1 N5 C16 C15 2_666 . . . -171.3(3) ?
    C14 C15 C16 N5 . . . . 0.1(6) ?
    C16 N5 C17 C13 . . . . -1.2(5) ?
    Hg1 N5 C17 C13 2_666 . . . 171.4(3) ?
    C14 C13 C17 N5 . . . . 0.1(5) ?
    N4 C13 C17 N5 . . . . 179.9(3) ?
    C19 N6 C20 O3 . . . . 2.2(6) ?
    C18 N6 C20 O3 . . . . 179.9(4) ?
loop_
    _geom_hbond_atom_site_label_D
    _geom_hbond_atom_site_label_H
    _geom_hbond_atom_site_label_A
    _geom_hbond_site_symmetry_A
    _geom_hbond_distance_DH
    _geom_hbond_distance_HA
    _geom_hbond_distance_DA
    _geom_hbond_angle_DHA
    _geom_hbond_publ_flag
    N2 H2A O3 . 0.86 2.32 3.090(4) 149 yes
    N2 H2A N3 . 0.86 2.27 2.692(2) 110 yes
    N4 H4A O3 . 0.86 2.06 2.870(4) 156 yes
    N4 H4A N3 . 0.86 2.33 2.714(3) 107 yes
