# Supplementary material for: Bis(μ-N,N′-di-3-pyridylpyridine-2,6-dicarboxamide)bis­[dichloridomercury(II)] N,N-dimethyl­formamide disolvate
Source: Acta Crystallogr Sect E Struct Rep Online. 2008 Dec 6;65(Pt 1):m15–6. doi: 10.1107/S1600536808040269 (PMC2967866; doi:10.1107/S1600536808040269)
Supplement: Supplementary file 2 [file e-65-00m15-Isup2.hkl]

# 
# h,k,l, Fc-squared, Fo-squared, sigma(Fo-squared) and status flag 
# 
data_I
_shelx_title ' A in P-1' 
_shelx_refln_list_code          4 
_shelx_F_calc_maximum      194.36 
_exptl_crystal_F_000       640.00 
_reflns_d_resolution_high  0.8107 
 
loop_ 
 _symmetry_equiv_pos_as_xyz 
 'x, y, z' 
 '-x, -y, -z' 
 
_cell_length_a     7.4947 
_cell_length_b    12.2625 
_cell_length_c    13.2838 
_cell_angle_alpha  79.795 
_cell_angle_beta   73.736 
_cell_angle_gamma  76.210 
 
_shelx_F_squared_multiplier     1.000 
 
loop_ 
 _refln_index_h 
 _refln_index_k 
 _refln_index_l 
 _refln_F_squared_calc 
 _refln_F_squared_meas 
 _refln_F_squared_sigma 
 _refln_observed_status 
   2   0   0    21681.28    21349.62    232.69 o 
   3   0   0     6517.28     6481.75     62.42 o 
   4   0   0     4412.37     4310.47     68.71 o 
   5   0   0     2996.60     3028.99     67.36 o 
   6   0   0       65.29       63.45     22.61 o 
   7   0   0      286.72      274.36     35.54 o 
   8   0   0      256.39      298.67     38.35 o 
  -8   1   0        1.34       27.72     16.39 o 
  -7   1   0       24.89       15.57     13.64 o 
  -6   1   0      227.05      208.72     27.15 o 
  -5   1   0      117.93      105.34     23.64 o 
  -4   1   0        7.61        9.81     11.49 o 
  -3   1   0     3059.15     2892.09     64.37 o 
  -2   1   0     8778.33     8819.00     64.77 o 
  -1   1   0     1052.34     1034.44     15.05 o 
   1   1   0     5110.80     5298.73     57.27 o 
   3   1   0     7388.41     7598.37     78.04 o 
   4   1   0     4985.68     5139.00     80.09 o 
   5   1   0     1848.31     1821.01     50.47 o 
   6   1   0     1174.88     1078.12     51.88 o 
   7   1   0      716.98      719.94     82.34 o 
   8   1   0       83.65       59.68     14.83 o 
  -8   2   0      223.79      196.44     42.38 o 
  -7   2   0      585.43      679.61     48.00 o 
  -6   2   0      683.57      708.03     49.72 o 
  -5   2   0      699.67      713.64     23.98 o 
  -4   2   0     2710.84     2648.06     65.30 o 
  -3   2   0     6564.27     6694.91    115.16 o 
  -2   2   0     2339.73     2360.55     29.88 o 
  -1   2   0      578.71      622.66     10.22 o 
   0   2   0     3177.70     3047.97     34.69 o 
   1   2   0       50.27       63.30      5.97 o 
   2   2   0    12233.60    12280.96     88.64 o 
   3   2   0      311.98      312.59      8.64 o 
   4   2   0      671.86      667.69     20.05 o 
   5   2   0       20.45       13.72     12.66 o 
   6   2   0      699.99      562.45     27.49 o 
   7   2   0      210.91      150.40     19.21 o 
   8   2   0      154.53      110.62     24.90 o 
  -8   3   0       90.54      124.24     22.88 o 
  -7   3   0      613.13      596.65     48.33 o 
  -6   3   0     1746.04     1790.44     46.76 o 
  -5   3   0     2682.15     2797.86     64.88 o 
  -4   3   0     6831.64     6914.51    120.32 o 
  -3   3   0     7369.99     7315.49    143.77 o 
  -2   3   0     3242.96     3262.23     48.61 o 
  -1   3   0     6749.86     6736.73     51.10 o 
   0   3   0    33337.90    31513.21    306.08 o 
   1   3   0     4456.81     4447.66     49.96 o 
   2   3   0    31055.61    29871.35    226.64 o 
   3   3   0     2787.04     2664.50     47.38 o 
   4   3   0    12642.10    13231.65    148.99 o 
   5   3   0     1623.14     1632.00     47.89 o 
   6   3   0      365.17      432.54     27.88 o 
   7   3   0      110.81      120.39     22.73 o 
   8   3   0       22.45        2.39     12.56 o 
  -7   4   0        6.00       33.45     29.64 o 
  -6   4   0       60.23       76.06     23.68 o 
  -5   4   0      792.71      842.01     32.07 o 
  -4   4   0      597.43      595.41     32.58 o 
  -3   4   0     1854.75     1893.56     43.84 o 
  -2   4   0    11414.51    11922.93    154.33 o 
  -1   4   0     9349.97     9475.73     78.97 o 
   0   4   0    14887.46    14649.50    119.57 o 
   1   4   0     3738.77     3595.39     42.73 o 
   2   4   0    16664.87    16341.08    131.02 o 
   3   4   0    17424.33    17689.63    195.46 o 
   4   4   0     3929.29     3946.59     87.03 o 
   5   4   0     2443.55     2527.14     92.18 o 
   6   4   0     1908.74     1937.14     81.78 o 
   7   4   0      788.23      739.61     54.34 o 
   8   4   0      146.81      148.88     20.00 o 
  -7   5   0      176.32       98.84     44.02 o 
  -6   5   0      112.17       92.65     28.88 o 
  -5   5   0       54.94       33.23     22.31 o 
  -4   5   0      236.00      290.42     37.90 o 
  -3   5   0     1079.32     1132.40     41.12 o 
  -2   5   0     4334.48     4475.18     73.58 o 
  -1   5   0       20.79       23.86     10.01 o 
   0   5   0     1339.47     1336.17     19.38 o 
   1   5   0      214.20      233.22      8.79 o 
   2   5   0     1330.08     1307.08     23.67 o 
   3   5   0     5287.04     5158.50     79.15 o 
   4   5   0     1551.03     1551.55     37.02 o 
   5   5   0     2208.76     2268.02     65.52 o 
   6   5   0       80.93       59.87     18.27 o 
   7   5   0      197.23      168.41     31.92 o 
   8   5   0       45.53       50.59     16.31 o 
  -7   6   0       90.86       86.92     18.64 o 
  -6   6   0      253.09      315.86     44.06 o 
  -5   6   0     1415.76     1420.52     43.46 o 
  -4   6   0     3078.35     3072.97     72.62 o 
  -3   6   0     2576.33     2582.39     71.80 o 
  -2   6   0     4799.05     4790.93    111.05 o 
  -1   6   0     9192.02     9138.91    167.38 o 
   0   6   0    11721.25    12227.70    306.75 o 
   1   6   0      159.24      177.36     19.71 o 
   2   6   0      605.26      614.07     29.79 o 
   3   6   0      413.34      402.32     20.45 o 
   4   6   0     1359.73     1348.44     76.51 o 
   5   6   0       81.29       70.38     16.61 o 
   6   6   0       61.80       56.13     13.75 o 
   7   6   0       15.35        9.99     10.45 o 
   8   6   0       71.92       61.72     17.33 o 
  -6   7   0       44.10       45.91     18.11 o 
  -5   7   0      538.02      493.78     43.31 o 
  -4   7   0     2097.88     1987.98     69.56 o 
  -3   7   0     3680.44     3738.47     96.48 o 
  -2   7   0     3751.48     3551.46     69.38 o 
  -1   7   0     6475.22     6392.81    102.28 o 
   0   7   0    10896.59    10630.96    144.74 o 
   1   7   0     8980.74     9162.71    125.30 o 
   2   7   0     7285.98     7580.72     90.22 o 
   3   7   0     2046.65     2048.07     46.82 o 
   4   7   0     2263.44     2264.42     50.34 o 
   5   7   0     1810.90     1972.58     83.66 o 
   6   7   0      645.06      657.68     35.35 o 
   7   7   0      424.25      418.42     33.32 o 
   8   7   0        4.12       21.71     33.83 o 
  -6   8   0        6.83       25.38     11.22 o 
  -5   8   0       36.18       43.56     13.44 o 
  -4   8   0       23.50       25.30     14.14 o 
  -3   8   0      147.87      108.91     22.23 o 
  -2   8   0     2052.22     1881.25     59.19 o 
  -1   8   0     1563.51     1601.14     57.32 o 
   0   8   0      109.04      139.58     29.85 o 
   1   8   0     1293.86     1259.34     48.96 o 
   2   8   0     1123.52     1147.18     51.11 o 
   3   8   0     3522.79     3625.58     72.81 o 
   4   8   0     1656.74     1663.07    101.44 o 
   5   8   0     2135.34     2222.75     86.23 o 
   6   8   0     1287.19     1305.41     43.69 o 
   7   8   0      821.69      859.27    124.58 o 
   8   8   0      134.55      153.90     33.06 o 
  -5   9   0      112.56       83.82     22.97 o 
  -4   9   0      183.50      137.61     28.14 o 
  -3   9   0     1025.00      990.70     51.57 o 
  -2   9   0      486.97      508.48     44.64 o 
  -1   9   0      876.90      808.06     40.75 o 
   0   9   0      719.03      798.31     39.16 o 
   1   9   0      510.37      437.65     27.42 o 
   2   9   0      236.18      219.33     26.18 o 
   3   9   0        6.05       42.84     11.25 o 
   4   9   0      325.22      282.39     30.60 o 
   5   9   0      413.32      415.70     40.08 o 
   6   9   0      196.72      168.95     32.33 o 
   7   9   0      314.16      255.07     42.33 o 
  -5  10   0      294.18      300.84     75.92 o 
  -4  10   0      353.42      278.47     70.06 o 
  -3  10   0      615.06      568.43     55.12 o 
  -2  10   0     1206.30     1242.15     68.09 o 
  -1  10   0     2256.00     2479.98     79.03 o 
   0  10   0     2949.57     3100.82     63.73 o 
   1  10   0     4414.02     4345.38     84.94 o 
   2  10   0     3393.40     3350.09     71.11 o 
   3  10   0     2017.03     1945.11     55.56 o 
   4  10   0      121.40      121.90     20.84 o 
   5  10   0      113.83      131.13     26.82 o 
   6  10   0      158.00      201.99     39.85 o 
   7  10   0        7.88       -6.20     29.92 o 
  -4  11   0       64.07       44.22     18.26 o 
  -3  11   0       54.81       48.51     18.33 o 
  -2  11   0     1608.70     1438.10    104.25 o 
  -1  11   0     1710.95     1742.27     59.25 o 
   0  11   0     2776.33     2856.24     64.46 o 
   1  11   0     1889.73     1916.74     53.48 o 
   2  11   0     1964.59     2014.42     48.67 o 
   3  11   0     3750.70     3908.60     92.00 o 
   4  11   0      973.17     1012.52     64.41 o 
   5  11   0      673.39      727.39     77.81 o 
   6  11   0       56.97       72.68     24.15 o 
   7  11   0      208.78      235.19     80.48 o 
  -3  12   0       69.60       64.35     19.14 o 
  -2  12   0       17.76       26.74      9.00 o 
  -1  12   0       91.98       64.39     20.05 o 
   0  12   0      463.10      453.73     41.58 o 
   1  12   0      441.09      445.95     45.82 o 
   2  12   0      285.49      312.14     42.76 o 
   3  12   0      103.98      257.22     57.36 o 
   4  12   0      131.80      138.56     40.26 o 
   5  12   0      436.21      388.28     54.80 o 
   6  12   0      111.38      112.18     36.54 o 
  -2  13   0      161.33      159.25     34.42 o 
  -1  13   0      499.89      514.85     49.20 o 
   0  13   0      628.68      717.95     75.91 o 
   1  13   0      303.79      306.40     45.83 o 
   2  13   0      152.83      176.23     27.32 o 
   3  13   0      216.51      175.53     41.66 o 
   4  13   0      249.20      244.68     59.99 o 
   5  13   0      130.94      103.22     68.70 o 
  -1  14   0      309.67      348.68     37.28 o 
   0  14   0      657.35      630.73     38.71 o 
   1  14   0      718.18      747.90     62.35 o 
   2  14   0     1175.72     1139.93     41.18 o 
   3  14   0      777.14      688.84     90.67 o 
   4  14   0      564.95      593.81     49.85 o 
  -4 -14   1       24.02       41.38     60.51 o 
  -3 -14   1      196.21      131.41     32.41 o 
  -2 -14   1        8.47       59.36     30.01 o 
  -1 -14   1      600.65      600.42     43.57 o 
   0 -14   1      214.72      179.77     43.03 o 
   1 -14   1      171.48      113.17     39.85 o 
  -5 -13   1      533.33      463.57     55.84 o 
  -4 -13   1      294.62      224.91     60.34 o 
  -3 -13   1      199.88      265.97     62.95 o 
  -2 -13   1      194.64      176.85     45.13 o 
  -1 -13   1      182.76      150.76     28.01 o 
   0 -13   1      162.98      140.47     35.59 o 
   1 -13   1       57.57       86.26     24.57 o 
   2 -13   1       98.64       70.01     24.78 o 
  -6 -12   1      230.60      249.41     38.03 o 
  -5 -12   1      566.71      670.83     92.66 o 
  -4 -12   1      650.94      828.86    125.50 o 
  -3 -12   1     1046.28      970.55    108.86 o 
  -2 -12   1     1081.65     1132.03     40.76 o 
  -1 -12   1     2182.91     2116.15     59.33 o 
   0 -12   1     1312.50     1426.12     47.14 o 
   1 -12   1     1292.21     1336.30     90.68 o 
   2 -12   1      313.71      223.15     48.65 o 
   3 -12   1      277.78      172.47     51.13 o 
  -6 -11   1      101.81      100.24     28.55 o 
  -5 -11   1       38.33       79.50     29.68 o 
  -4 -11   1      256.64      203.75     46.55 o 
  -3 -11   1      543.38      523.24     47.34 o 
  -2 -11   1      538.89      541.15     38.88 o 
  -1 -11   1     1105.04     1042.60     38.66 o 
   0 -11   1     1497.55     1437.04     44.69 o 
   1 -11   1     3234.17     3399.39    106.88 o 
   2 -11   1     1513.01     1595.77     77.14 o 
   3 -11   1      730.74      716.16     51.66 o 
   4 -11   1      354.41      378.88     60.34 o 
  -7 -10   1       62.88       37.40     20.18 o 
  -6 -10   1      208.71      159.23     35.71 o 
  -5 -10   1      475.15      556.55     43.99 o 
  -4 -10   1      946.70      948.14     38.98 o 
  -3 -10   1      492.09      482.79     36.07 o 
  -2 -10   1       49.30       77.86     17.71 o 
  -1 -10   1        9.12        4.33     15.98 o 
   0 -10   1       19.40       17.23     14.90 o 
   1 -10   1      189.14      184.25     27.58 o 
   2 -10   1      703.97      699.42     37.49 o 
   3 -10   1      219.13      194.34     32.80 o 
   4 -10   1      181.28      196.15     30.71 o 
   5 -10   1       86.25       65.83     21.20 o 
  -7  -9   1      440.85      331.97     53.00 o 
  -6  -9   1     1188.74     1214.16     48.33 o 
  -5  -9   1     1572.42     1508.79     88.04 o 
  -4  -9   1     2642.30     2691.47     88.21 o 
  -3  -9   1     3704.85     3705.68     87.45 o 
  -2  -9   1     4796.03     4983.89    126.96 o 
  -1  -9   1     1186.83     1163.60     91.67 o 
   0  -9   1     1838.73     1862.72     51.82 o 
   1  -9   1     1333.39     1332.78     52.43 o 
   2  -9   1      765.11      689.60     46.39 o 
   3  -9   1      296.63      252.73     30.85 o 
   4  -9   1       26.01        8.20     13.88 o 
   5  -9   1      172.03      108.92     24.40 o 
  -8  -8   1        7.44       24.41     26.06 o 
  -7  -8   1       70.68       53.80     24.48 o 
  -6  -8   1      461.15      438.96     54.71 o 
  -5  -8   1     2382.12     2379.68     66.20 o 
  -4  -8   1     1943.30     1798.80     43.01 o 
  -3  -8   1     3707.72     3743.96     77.59 o 
  -2  -8   1     7777.56     7773.33    122.60 o 
  -1  -8   1     3750.08     3891.99     70.64 o 
   0  -8   1     3087.44     3255.44     67.89 o 
   1  -8   1     1025.93     1049.21     37.63 o 
   2  -8   1     2795.34     2833.12     57.75 o 
   3  -8   1     2435.77     2520.16     80.83 o 
   4  -8   1     1128.58     1109.62     41.79 o 
   5  -8   1      477.25      423.77     37.65 o 
   6  -8   1      167.85      185.58     37.70 o 
  -8  -7   1       14.84       32.79     56.36 o 
  -7  -7   1       15.85        6.57     16.66 o 
  -6  -7   1        2.00       15.05     16.07 o 
  -5  -7   1      119.43      114.82     37.78 o 
  -4  -7   1       99.80      102.08     16.00 o 
  -3  -7   1      838.55      825.24     15.79 o 
  -2  -7   1      138.58      169.99     13.54 o 
  -1  -7   1      629.05      645.08     21.43 o 
   0  -7   1     3197.43     3199.19     55.18 o 
   1  -7   1     2896.87     2952.44     75.03 o 
   2  -7   1     1196.82     1192.77     41.96 o 
   3  -7   1     1376.07     1406.98     42.51 o 
   4  -7   1     2246.15     2237.89     80.62 o 
   5  -7   1      778.57      730.25     46.77 o 
   6  -7   1      456.42      376.58     48.51 o 
  -8  -6   1      355.97      311.52     46.67 o 
  -7  -6   1      139.45      148.18     22.59 o 
  -6  -6   1      703.79      715.67     40.84 o 
  -5  -6   1     1360.69     1298.51     49.12 o 
  -4  -6   1     1629.04     1582.09     37.17 o 
  -3  -6   1     2704.78     2812.32     44.05 o 
  -2  -6   1     3813.46     3992.06     68.00 o 
  -1  -6   1     4635.17     4544.14     70.07 o 
   0  -6   1     7845.40     8292.74    146.93 o 
   1  -6   1       17.32       24.24     11.87 o 
   2  -6   1     1180.98     1181.47     39.14 o 
   3  -6   1      130.13      170.84     24.30 o 
   4  -6   1      247.96      233.09     29.96 o 
   5  -6   1      191.79      237.83     33.50 o 
   6  -6   1      410.94      371.12     45.36 o 
   7  -6   1        5.68       51.35     19.98 o 
  -8  -5   1      367.67      292.40     67.91 o 
  -7  -5   1      279.22      250.81     39.51 o 
  -6  -5   1     1751.62     1611.86     48.27 o 
  -5  -5   1     1531.30     1591.13     51.75 o 
  -4  -5   1     3044.50     2906.23    112.00 o 
  -3  -5   1    11092.94    11180.76    126.29 o 
  -2  -5   1    11319.38    11226.85    137.55 o 
  -1  -5   1    17988.62    17981.33    143.70 o 
   0  -5   1    19323.04    19202.35    250.68 o 
   1  -5   1     8162.13     7569.55    110.31 o 
   2  -5   1     6236.01     6606.18    105.42 o 
   3  -5   1      511.70      493.93     36.38 o 
   4  -5   1     1019.59     1063.39     35.38 o 
   5  -5   1      505.46      517.31     37.72 o 
   6  -5   1       45.59       63.05     17.27 o 
   7  -5   1       13.40       30.06     13.96 o 
  -8  -4   1        8.03       31.00     23.99 o 
  -7  -4   1        4.77       18.08      8.18 o 
  -6  -4   1        7.05       20.23     10.90 o 
  -5  -4   1      182.10      159.85     21.01 o 
  -4  -4   1     2877.94     2837.58     57.50 o 
  -3  -4   1    12582.35    13010.25    195.07 o 
  -2  -4   1     6292.85     6238.03     88.21 o 
  -1  -4   1     5076.32     4953.26     56.63 o 
   0  -4   1     8823.64     8710.29     65.17 o 
   1  -4   1    16742.23    16863.97    219.03 o 
   2  -4   1     6874.34     6788.74    101.17 o 
   3  -4   1     3919.28     4029.22     67.34 o 
   4  -4   1     1506.23     1514.69     60.04 o 
   5  -4   1     2135.41     2068.18     56.82 o 
   6  -4   1      485.11      532.55     34.48 o 
   7  -4   1      180.82      213.21     53.74 o 
  -8  -3   1      192.91      109.19     24.57 o 
  -7  -3   1      493.08      382.45     26.39 o 
  -6  -3   1     1502.95     1327.43     61.49 o 
  -5  -3   1      591.97      549.40     28.37 o 
  -4  -3   1     7753.77     7876.89     93.01 o 
  -3  -3   1     1033.61     1015.70     23.07 o 
  -2  -3   1      121.35      124.81      8.00 o 
  -1  -3   1     2638.96     2681.42     32.39 o 
   0  -3   1     4553.93     4724.78     58.36 o 
   1  -3   1      384.78      419.25     16.62 o 
   2  -3   1       20.71       26.73      7.60 o 
   3  -3   1     3710.37     3976.37     73.88 o 
   4  -3   1       33.58       81.22     29.13 o 
   5  -3   1      914.35      899.78     33.14 o 
   6  -3   1      519.55      512.48     27.67 o 
   7  -3   1      674.77      661.97     42.78 o 
   8  -3   1      442.44      458.38     75.75 o 
  -8  -2   1      307.39      304.06     29.02 o 
  -7  -2   1      926.58      994.10     40.53 o 
  -6  -2   1     4468.63     4383.31     83.64 o 
  -5  -2   1     3334.11     3303.29     66.91 o 
  -4  -2   1     3744.52     3629.18     60.98 o 
  -3  -2   1     9777.53    10086.06    103.05 o 
  -2  -2   1    37775.79    36859.72    469.79 o 
  -1  -2   1    23805.40    22728.66    389.89 o 
   0  -2   1    10764.60    10407.92     73.48 o 
   1  -2   1    12842.56    12846.26    106.74 o 
   2  -2   1    15196.21    15559.31    110.25 o 
   3  -2   1     2971.86     2772.92     67.97 o 
   4  -2   1      144.71      185.56     24.43 o 
   5  -2   1      264.67      277.03     35.62 o 
   6  -2   1       91.39       93.80     21.78 o 
   7  -2   1       15.69       10.79     18.98 o 
   8  -2   1       82.20       49.56     18.69 o 
  -8  -1   1      158.98       92.53     22.60 o 
  -7  -1   1      122.21      116.30     22.39 o 
  -6  -1   1      582.12      562.97     30.08 o 
  -5  -1   1      914.27      895.38     24.46 o 
  -4  -1   1     3830.88     3749.82     61.34 o 
  -3  -1   1     7591.44     7785.13     81.88 o 
  -2  -1   1      534.34      484.43      9.40 o 
  -1  -1   1    19643.49    19001.65    280.53 o 
   1  -1   1    28619.84    28848.26    483.45 o 
   2  -1   1    15580.05    15414.14    108.64 o 
   3  -1   1    12918.42    13192.82    214.73 o 
   4  -1   1     8644.09     8694.35    134.70 o 
   5  -1   1     2936.16     2891.37     68.77 o 
   6  -1   1       30.45       16.72     13.74 o 
   7  -1   1      567.89      611.57     38.24 o 
   8  -1   1       68.00      109.39     22.74 o 
  -8   0   1       35.53       50.15     16.09 o 
  -7   0   1       22.62       29.15     17.11 o 
  -6   0   1       25.63       36.79     18.10 o 
  -5   0   1       33.30       51.15     19.35 o 
  -4   0   1       73.38       93.59     17.79 o 
  -3   0   1      117.17      138.54     12.51 o 
  -2   0   1     6352.36     6698.89     50.40 o 
  -1   0   1      533.25      552.06      8.44 o 
   1   0   1     6818.08     7023.19     61.29 o 
   2   0   1     5158.14     5080.03     70.35 o 
   3   0   1     7940.32     8022.38     75.90 o 
   4   0   1     4354.76     4473.03     80.77 o 
   5   0   1     3903.26     3994.34     77.95 o 
   6   0   1      266.48      320.34     28.30 o 
   7   0   1      414.81      401.86     50.45 o 
   8   0   1       93.70       89.05     23.16 o 
  -8   1   1      137.41      119.95     22.37 o 
  -7   1   1      314.43      312.01     32.25 o 
  -6   1   1     3088.12     3220.71    116.76 o 
  -5   1   1     2246.32     2402.72     57.18 o 
  -4   1   1     6762.52     6907.65    102.50 o 
  -3   1   1     5091.23     5043.48     90.06 o 
  -2   1   1     6453.78     6437.60     51.23 o 
  -1   1   1    20121.23    19659.95    198.31 o 
   1   1   1     6384.32     6291.20     44.60 o 
   2   1   1     1853.31     1894.25     23.22 o 
   3   1   1       24.87       39.87      7.52 o 
   4   1   1      203.34      248.04     23.20 o 
   5   1   1      102.49       80.62     14.55 o 
   6   1   1      189.74      197.58     25.91 o 
   7   1   1      172.19      175.14     26.49 o 
   8   1   1      135.43      116.31     47.05 o 
  -8   2   1       52.80       74.80     26.79 o 
  -7   2   1      440.74      452.04     32.93 o 
  -6   2   1      514.94      594.52     34.92 o 
  -5   2   1     1371.62     1437.73     56.56 o 
  -4   2   1    12020.17    12731.79    158.35 o 
  -3   2   1    14834.91    15252.27    197.96 o 
  -2   2   1    18022.94    18117.08    181.07 o 
  -1   2   1     8656.61     8387.80     62.94 o 
   0   2   1    10666.44    10428.42    131.54 o 
   2   2   1     1984.40     2287.52     27.73 o 
   3   2   1     6721.50     6644.96     56.78 o 
   4   2   1     3117.65     2978.71     35.16 o 
   5   2   1     3952.46     3920.93    106.36 o 
   6   2   1      700.76      689.00     29.07 o 
   7   2   1      305.06      356.53     28.59 o 
   8   2   1       47.40       50.81     20.63 o 
  -8   3   1       30.71       35.99     34.01 o 
  -7   3   1        0.03        8.59     21.04 o 
  -6   3   1        2.92       21.86     12.96 o 
  -5   3   1      279.58      335.20     43.66 o 
  -4   3   1      251.89      202.18     27.66 o 
  -3   3   1     2424.38     2286.98     51.63 o 
  -2   3   1     7294.27     7557.16     86.97 o 
  -1   3   1     4095.97     3924.47     58.41 o 
   0   3   1     3369.71     3311.21     38.56 o 
   1   3   1      875.98      852.85     13.42 o 
   2   3   1     6287.54     6197.17     48.10 o 
   3   3   1     8625.07     8833.58     86.57 o 
   4   3   1      463.21      486.47     21.52 o 
   5   3   1     5265.54     5285.50     98.12 o 
   6   3   1      857.57      938.48     40.81 o 
   7   3   1     1728.14     1834.68     50.24 o 
   8   3   1      142.00      175.44     30.09 o 
   9   3   1       31.83       69.88     20.18 o 
  -7   4   1      189.02      213.78     32.34 o 
  -6   4   1      646.69      570.10     41.20 o 
  -5   4   1       40.49       78.44     20.34 o 
  -4   4   1      794.86      782.05     47.71 o 
  -3   4   1     1900.13     1949.32     81.30 o 
  -2   4   1     4973.99     5200.77     89.97 o 
  -1   4   1       42.10       51.76      7.36 o 
   0   4   1     1615.06     1603.83     47.58 o 
   1   4   1     5649.78     5926.18     60.41 o 
   2   4   1      616.05      660.06     12.56 o 
   3   4   1     1016.44      970.88     18.28 o 
   4   4   1     5035.12     4998.18     77.91 o 
   5   4   1      542.20      569.88     50.99 o 
   6   4   1      346.33      323.28     26.61 o 
   7   4   1     1090.72     1074.45     41.50 o 
   8   4   1      186.36      176.40     36.00 o 
   9   4   1       48.84       66.66     23.96 o 
  -7   5   1      208.18      281.75     61.21 o 
  -6   5   1      970.41      984.66     38.49 o 
  -5   5   1      805.05      889.41     70.40 o 
  -4   5   1     1560.94     1640.87     66.92 o 
  -3   5   1     3476.08     3653.95    106.89 o 
  -2   5   1     5990.72     5779.39    141.56 o 
  -1   5   1    12262.80    12193.73    137.34 o 
   0   5   1    22929.85    22876.44    256.35 o 
   1   5   1    11878.67    11842.31    101.90 o 
   2   5   1     2872.16     2832.67     40.24 o 
   3   5   1     4230.98     4185.26     73.01 o 
   4   5   1      334.03      415.42     49.30 o 
   5   5   1       84.93       72.61     26.30 o 
   6   5   1     1324.52     1352.01     45.89 o 
   7   5   1       28.60       26.74     17.28 o 
   8   5   1       17.74       43.35     16.74 o 
  -7   6   1        6.65       16.21     12.11 o 
  -6   6   1       36.89       27.08     14.47 o 
  -5   6   1      237.31      202.18     29.92 o 
  -4   6   1      898.32      895.64     62.79 o 
  -3   6   1     1958.84     1847.39     74.50 o 
  -2   6   1     3224.51     3137.04     99.67 o 
  -1   6   1     8808.31     8556.86    115.62 o 
   0   6   1    11357.49    11070.78    162.14 o 
   1   6   1     8621.48     8642.54    100.48 o 
   2   6   1     7537.91     7623.25     80.78 o 
   3   6   1     6783.49     6947.63     84.90 o 
   4   6   1     4718.84     4801.16     82.68 o 
   5   6   1     1467.03     1548.93     55.58 o 
   6   6   1      195.06      226.73     34.16 o 
   7   6   1      706.33      646.11     35.61 o 
   8   6   1        7.77       22.74     11.65 o 
  -6   7   1       99.40       99.88     24.79 o 
  -5   7   1        2.89       19.13      8.70 o 
  -4   7   1      227.18      284.28     49.88 o 
  -3   7   1       27.33       14.21     13.55 o 
  -2   7   1       10.59       16.91     14.88 o 
  -1   7   1      235.04      244.55     36.13 o 
   0   7   1     4758.06     4754.31     78.94 o 
   1   7   1     1312.32     1274.29     27.59 o 
   2   7   1     1361.74     1316.05     27.10 o 
   3   7   1     1165.32     1207.35     57.86 o 
   4   7   1     1280.25     1289.25     49.78 o 
   5   7   1     1135.12     1050.19     59.77 o 
   6   7   1     1233.76     1205.16     37.54 o 
   7   7   1      377.35      325.78     43.55 o 
   8   7   1      635.55      484.61     42.70 o 
  -6   8   1      343.76      250.46     52.22 o 
  -5   8   1      380.59      358.45     42.83 o 
  -4   8   1     1473.89     1567.71    106.76 o 
  -3   8   1      839.78      886.78     55.43 o 
  -2   8   1      122.44      123.17     19.26 o 
  -1   8   1      757.17      816.62     30.64 o 
   0   8   1     1117.21     1122.97     43.86 o 
   1   8   1     1173.44     1178.11     45.30 o 
   2   8   1      189.79      228.23     27.65 o 
   3   8   1      117.78       90.18     15.85 o 
   4   8   1      519.02      498.07     44.81 o 
   5   8   1      110.12      122.32     22.58 o 
   6   8   1      346.85      330.81     30.29 o 
   7   8   1      136.99      131.49     25.41 o 
   8   8   1      242.81      160.88     46.42 o 
  -5   9   1      305.26      413.70     55.37 o 
  -4   9   1      960.33      976.17     37.71 o 
  -3   9   1     2675.56     2636.09     86.26 o 
  -2   9   1     1689.48     1653.18     54.78 o 
  -1   9   1     2429.01     2432.55     85.76 o 
   0   9   1     2709.19     2712.61     60.60 o 
   1   9   1     4805.06     4837.90     94.63 o 
   2   9   1     5051.87     5365.28    106.81 o 
   3   9   1     2863.86     2898.64    131.16 o 
   4   9   1     1199.28     1188.70     52.92 o 
   5   9   1     1006.35      986.04     37.60 o 
   6   9   1      299.62      283.65     33.15 o 
   7   9   1      127.62      168.02     40.08 o 
   8   9   1        3.68       26.40     16.12 o 
  -5  10   1       69.87       43.65     19.26 o 
  -4  10   1       25.02       23.88     11.32 o 
  -3  10   1      151.72      107.18     22.34 o 
  -2  10   1      179.78      168.22     27.48 o 
  -1  10   1     2094.33     2055.40     79.64 o 
   0  10   1     1219.93     1220.26     36.28 o 
   1  10   1      943.74      908.90     58.08 o 
   2  10   1     4527.63     4720.60    158.60 o 
   3  10   1     3565.46     3816.96     79.20 o 
   4  10   1     3278.13     3309.89    103.25 o 
   5  10   1     1163.22     1154.04     49.88 o 
   6  10   1      564.75      584.23     91.31 o 
   7  10   1      369.66      328.57     52.03 o 
  -4  11   1      204.08      287.97     77.53 o 
  -3  11   1      253.08      244.81     39.68 o 
  -2  11   1      491.21      503.28     59.91 o 
  -1  11   1      185.45      180.17     31.04 o 
   0  11   1        6.38       41.83     14.14 o 
   1  11   1        4.96       20.58     11.36 o 
   2  11   1      348.87      355.31     24.19 o 
   3  11   1      666.02      684.34     40.99 o 
   4  11   1      619.75      651.13     26.22 o 
   5  11   1      251.05      241.56     30.00 o 
   6  11   1      340.67      268.52     89.51 o 
   7  11   1       48.57       47.56     30.55 o 
  -3  12   1      617.67      626.83     50.92 o 
  -2  12   1      960.14     1004.29     65.53 o 
  -1  12   1     2177.65     2236.97     44.36 o 
   0  12   1     1167.80     1071.04     36.65 o 
   1  12   1      922.93      974.26     38.77 o 
   2  12   1      424.57      491.58     57.48 o 
   3  12   1      405.88      417.52     44.72 o 
   4  12   1      276.10      217.83     39.18 o 
   5  12   1        9.46       23.06      9.93 o 
   6  12   1       30.35       77.60     25.04 o 
  -2  13   1      410.99      488.88     31.79 o 
  -1  13   1     1541.70     1497.48     42.98 o 
   0  13   1      997.33     1075.49     52.34 o 
   1  13   1     1485.48     1546.92     52.13 o 
   2  13   1      790.23      820.65     49.65 o 
   3  13   1      768.15      717.61     65.12 o 
   4  13   1     1216.29     1135.70     76.09 o 
   5  13   1      569.90      578.68     82.20 o 
   6  13   1      604.37      561.36    116.87 o 
  -1  14   1        3.07       18.20     11.43 o 
   0  14   1        6.40       23.89     12.16 o 
   1  14   1       90.42       70.54     30.32 o 
   2  14   1      147.89      141.99     36.20 o 
   3  14   1      186.25      183.76     48.28 o 
   4  14   1      178.09      158.64     58.72 o 
   2  15   1      132.64       77.17     30.20 o 
  -3 -14   2      555.05      582.20    107.72 o 
  -2 -14   2      545.67      603.20     65.62 o 
  -1 -14   2       82.73      154.33     44.50 o 
   0 -14   2       30.00       49.98     16.89 o 
  -4 -13   2      828.39      855.73     73.18 o 
  -3 -13   2      592.95      558.78     60.18 o 
  -2 -13   2     1036.93     1005.32     49.62 o 
  -1 -13   2      533.84      660.66     99.55 o 
   0 -13   2      918.17      986.26     40.97 o 
   1 -13   2      319.22      306.98     36.42 o 
   2 -13   2      548.70      511.48     56.97 o 
  -5 -12   2       30.33       55.46     20.75 o 
  -4 -12   2       25.32       40.70     20.92 o 
  -3 -12   2       72.28       76.75     24.90 o 
  -2 -12   2      112.87       70.49     18.45 o 
  -1 -12   2       69.41       64.17     13.92 o 
   0 -12   2     1200.83     1211.02     46.57 o 
   1 -12   2      390.36      477.76     40.98 o 
   2 -12   2      582.88      614.57     44.90 o 
   3 -12   2      452.39      488.86     52.98 o 
  -6 -11   2      197.82      126.09     40.98 o 
  -5 -11   2      168.36      169.30     34.77 o 
  -4 -11   2      178.15      162.48     48.10 o 
  -3 -11   2      230.00      223.55     29.31 o 
  -2 -11   2      562.57      623.77     25.95 o 
  -1 -11   2      623.01      637.79     29.81 o 
   0 -11   2      397.74      383.74     35.27 o 
   1 -11   2       19.17       36.77     16.73 o 
   2 -11   2      174.05      187.71     28.60 o 
   3 -11   2       57.94       64.65     26.39 o 
   4 -11   2      121.51      140.64     37.71 o 
  -7 -10   2      201.31      151.22     38.34 o 
  -6 -10   2      223.88      237.36     56.84 o 
  -5 -10   2      770.95      741.18     82.76 o 
  -4 -10   2     2281.18     2445.60     84.00 o 
  -3 -10   2     2595.34     2522.28     76.36 o 
  -2 -10   2     2160.73     2197.93     71.95 o 
  -1 -10   2     1131.46     1154.64     42.10 o 
   0 -10   2     2320.45     2209.30     85.55 o 
   1 -10   2      827.63      838.65     33.84 o 
   2 -10   2      737.88      609.99     29.30 o 
   3 -10   2       41.64       29.13     11.76 o 
   4 -10   2       52.79       42.87     15.16 o 
   5 -10   2       45.77       60.90     37.63 o 
  -7  -9   2       17.24       40.02     18.65 o 
  -6  -9   2      133.22      110.95     33.00 o 
  -5  -9   2      296.19      301.25     49.03 o 
  -4  -9   2      439.20      427.36     26.53 o 
  -3  -9   2     3309.75     3179.65     64.94 o 
  -2  -9   2     4933.38     4881.30     78.29 o 
  -1  -9   2     4082.83     4155.34     79.95 o 
   0  -9   2     2896.20     2859.22     66.43 o 
   1  -9   2     1216.18     1229.44     73.10 o 
   2  -9   2     3167.23     3247.08    100.04 o 
   3  -9   2      653.86      678.40     29.18 o 
   4  -9   2      723.19      659.51     34.85 o 
   5  -9   2      195.73      198.66     39.28 o 
  -7  -8   2      291.83      242.01     59.17 o 
  -6  -8   2      378.92      327.79     78.37 o 
  -5  -8   2       86.24       82.32     33.56 o 
  -4  -8   2      114.31      135.06     11.01 o 
  -3  -8   2        3.29        7.78     11.33 o 
  -2  -8   2       61.80       52.86      8.91 o 
  -1  -8   2     1398.34     1303.00     34.28 o 
   0  -8   2     1636.22     1593.73     92.22 o 
   1  -8   2      505.59      453.12     36.39 o 
   2  -8   2      561.40      511.51     30.52 o 
   3  -8   2      657.22      669.35     32.77 o 
   4  -8   2      454.29      536.11     50.16 o 
   5  -8   2      460.18      477.90     77.75 o 
   6  -8   2      371.30      418.01     78.25 o 
  -8  -7   2      357.36      287.08     45.89 o 
  -7  -7   2      689.69      654.51     91.15 o 
  -6  -7   2     1092.86     1080.77    110.72 o 
  -5  -7   2     1425.42     1375.59     56.98 o 
  -4  -7   2     1384.25     1364.76     80.31 o 
  -3  -7   2     1066.41     1086.47     26.81 o 
  -2  -7   2     3121.94     3147.04     66.30 o 
  -1  -7   2     3126.94     3364.85     78.63 o 
   0  -7   2     1368.53     1412.69     31.05 o 
   1  -7   2     1354.31     1367.91     46.22 o 
   2  -7   2      508.62      486.00     28.67 o 
   3  -7   2        7.53       15.67     11.37 o 
   4  -7   2       18.58       54.93     19.09 o 
   5  -7   2      362.67      355.71     35.28 o 
   6  -7   2        8.58        8.64     12.60 o 
  -8  -6   2       76.07       74.05     24.64 o 
  -7  -6   2      513.02      531.67    110.20 o 
  -6  -6   2     1105.17     1082.56     42.67 o 
  -5  -6   2     1683.39     1747.63     46.60 o 
  -4  -6   2     3337.55     3227.15     53.46 o 
  -3  -6   2     2213.01     2168.06     45.42 o 
  -2  -6   2     4505.36     4401.40     61.51 o 
  -1  -6   2    10469.23    10807.05    146.47 o 
   0  -6   2     7318.01     7127.22    105.97 o 
   1  -6   2     7842.81     8014.49    109.04 o 
   2  -6   2     7019.55     6971.45    176.89 o 
   3  -6   2     4259.13     4192.85    129.05 o 
   4  -6   2     2384.84     2243.82     48.73 o 
   5  -6   2      155.91       91.08     26.49 o 
   6  -6   2       12.91       41.60     19.99 o 
   7  -6   2        6.97       21.30     15.16 o 
  -8  -5   2        0.60       20.66     17.97 o 
  -7  -5   2        1.71       20.26     14.00 o 
  -6  -5   2       74.01       72.13     13.30 o 
  -5  -5   2        6.55       11.01     10.64 o 
  -4  -5   2        6.71        4.08      6.17 o 
  -3  -5   2      935.69      913.53     21.03 o 
  -2  -5   2      939.86      928.05     23.19 o 
  -1  -5   2     1565.68     1551.26     28.62 o 
   0  -5   2    12388.91    12389.89    112.30 o 
   1  -5   2    13894.08    13952.56    156.06 o 
   2  -5   2     8608.90     8616.33    105.97 o 
   3  -5   2     2578.37     2509.92     61.64 o 
   4  -5   2     3860.82     3885.62     80.06 o 
   5  -5   2     3015.01     3149.55    100.64 o 
   6  -5   2      593.31      571.13     43.17 o 
   7  -5   2      345.00      349.00     37.28 o 
  -8  -4   2      147.73      149.10     35.04 o 
  -7  -4   2      616.98      458.83     43.81 o 
  -6  -4   2     1000.21      850.09     30.41 o 
  -5  -4   2     3187.96     3174.83     66.64 o 
  -4  -4   2     6262.55     6367.15     85.79 o 
  -3  -4   2     1876.53     1752.18     30.01 o 
  -2  -4   2     2680.91     2711.83     45.11 o 
  -1  -4   2      463.24      454.05      9.56 o 
   0  -4   2     1065.48     1058.16     14.74 o 
   1  -4   2      107.50      151.40      9.88 o 
   2  -4   2     4832.68     5150.79     76.32 o 
   3  -4   2       22.23        6.36      9.45 o 
   4  -4   2      352.34      375.82     34.69 o 
   5  -4   2      178.63      202.25     26.80 o 
   6  -4   2      260.70      273.41     30.84 o 
   7  -4   2      495.07      497.27     38.26 o 
   8  -4   2       33.91       15.69     15.69 o 
  -8  -3   2      119.05      132.64     25.71 o 
  -7  -3   2      458.81      507.23     61.99 o 
  -6  -3   2      960.68     1014.06     46.06 o 
  -5  -3   2     3170.16     3147.58     73.33 o 
  -4  -3   2     5884.55     5849.54     91.54 o 
  -3  -3   2    12307.48    12681.75    140.90 o 
  -2  -3   2    22853.61    22053.49    307.05 o 
  -1  -3   2     4305.06     4239.71     47.83 o 
   0  -3   2     2797.72     2769.72     33.16 o 
   1  -3   2     7156.13     6966.72     57.29 o 
   2  -3   2     4434.79     4309.09     54.67 o 
   3  -3   2     1661.59     1714.87     36.73 o 
   4  -3   2      273.91      253.14     19.75 o 
   5  -3   2     1234.66     1280.02     41.44 o 
   6  -3   2      800.94      868.54     31.78 o 
   7  -3   2       93.09       96.92     22.36 o 
   8  -3   2        7.38       32.31     18.90 o 
  -8  -2   2        0.18       18.59     13.05 o 
  -7  -2   2       92.20       99.23     20.30 o 
  -6  -2   2      982.97      990.75     74.49 o 
  -5  -2   2     1197.10     1161.91     39.59 o 
  -4  -2   2      920.08      884.77     21.37 o 
  -3  -2   2     4992.95     4962.56     73.99 o 
  -2  -2   2     4636.86     4325.08     47.35 o 
  -1  -2   2     9385.64     8939.70     93.05 o 
   0  -2   2     7335.58     7010.92     51.29 o 
   1  -2   2     6164.34     6442.25     52.11 o 
   2  -2   2    17183.73    17327.85    129.19 o 
   3  -2   2     7343.61     7228.95     43.95 o 
   4  -2   2     8614.02     8877.36    142.12 o 
   5  -2   2     2411.80     2455.20     59.12 o 
   6  -2   2     1151.92     1184.31     44.24 o 
   7  -2   2      487.35      539.58     47.67 o 
   8  -2   2      111.10      110.73     25.92 o 
  -8  -1   2      117.06      106.11     21.60 o 
  -7  -1   2      296.22      245.23     22.28 o 
  -6  -1   2      535.10      527.39     37.64 o 
  -5  -1   2       77.25       81.58     12.79 o 
  -4  -1   2        7.06       -1.80     11.46 o 
  -3  -1   2      435.65      488.79     17.24 o 
  -2  -1   2      753.81      813.96     14.34 o 
  -1  -1   2      457.34      495.10      8.90 o 
   0  -1   2       23.72       41.20      4.56 o 
   1  -1   2     2406.09     2374.83     27.18 o 
   2  -1   2     1905.07     1745.88     23.29 o 
   3  -1   2     4037.00     3989.72     52.26 o 
   4  -1   2     8389.66     8686.85    158.09 o 
   5  -1   2     1713.37     1709.11     47.19 o 
   6  -1   2     2256.89     2249.33     85.31 o 
   7  -1   2      678.45      682.46     30.31 o 
   8  -1   2      237.92      208.35     29.08 o 
  -8   0   2      177.72      195.45     82.80 o 
  -7   0   2      387.84      399.71     35.35 o 
  -6   0   2     1263.73     1348.50     47.40 o 
  -5   0   2     2747.89     2788.25    103.93 o 
  -4   0   2     2702.45     2789.50     66.59 o 
  -3   0   2     3594.69     3612.43     58.32 o 
  -2   0   2    14100.01    13436.18    118.44 o 
  -1   0   2    20243.94    19450.82    200.53 o 
   0   0   2     2244.95     2333.08     28.35 o 
   1   0   2     9997.84     9918.32    104.94 o 
   2   0   2     5514.85     5411.43     58.12 o 
   3   0   2     1228.44     1182.90     23.81 o 
   4   0   2      575.64      584.72     19.60 o 
   5   0   2      737.94      737.88     37.34 o 
   6   0   2       15.31       27.69     18.67 o 
   7   0   2        5.25       46.67     18.22 o 
   8   0   2       33.73       50.39     18.93 o 
  -8   1   2       71.74       49.29     19.02 o 
  -7   1   2       17.17       19.40     22.51 o 
  -6   1   2      349.71      385.67     53.94 o 
  -5   1   2      636.08      621.73     45.08 o 
  -4   1   2     3228.50     3230.00     81.63 o 
  -3   1   2    11642.62    12148.15    158.58 o 
  -2   1   2     8807.01     8842.84     72.19 o 
  -1   1   2    18720.09    18444.66    158.66 o 
   1   1   2    14913.02    14744.86    249.08 o 
   2   1   2      988.40      951.43     13.80 o 
   3   1   2     1989.63     1946.71     23.97 o 
   4   1   2     7476.04     7736.29    110.26 o 
   5   1   2     2484.86     2478.15     76.69 o 
   6   1   2      419.12      464.15     23.11 o 
   7   1   2       14.72       42.14     16.88 o 
   8   1   2      333.92      325.25     33.98 o 
   9   1   2       58.98       48.22     18.06 o 
  -8   2   2        1.74       -1.66     15.47 o 
  -7   2   2      129.98      133.14     23.74 o 
  -6   2   2        7.51       29.94     34.91 o 
  -5   2   2      352.94      409.59     42.79 o 
  -4   2   2        8.20       16.10     12.53 o 
  -3   2   2     2269.64     2257.46     48.11 o 
  -2   2   2     2223.75     2126.83     25.10 o 
  -1   2   2     3412.33     3369.05     39.03 o 
   0   2   2    17510.39    17051.82    216.17 o 
   1   2   2    20674.67    19469.43    332.14 o 
   2   2   2    23303.07    22567.54    242.81 o 
   3   2   2     1991.30     1944.24     25.17 o 
   4   2   2     1110.05      994.13     30.10 o 
   5   2   2     2459.58     2397.59     66.73 o 
   6   2   2     2324.43     2373.25    103.11 o 
   7   2   2      931.60      957.42     39.41 o 
   8   2   2      560.44      532.51     34.69 o 
   9   2   2      168.78      158.57     27.17 o 
  -7   3   2      200.09      201.38     26.76 o 
  -6   3   2     1122.81     1119.69     59.48 o 
  -5   3   2     1399.93     1348.24     54.67 o 
  -4   3   2     1814.38     1788.08     54.12 o 
  -3   3   2     2301.40     2382.02     44.14 o 
  -2   3   2      612.39      603.54     15.09 o 
  -1   3   2      298.13      315.09      9.43 o 
   0   3   2       21.39       42.34      9.83 o 
   1   3   2     2418.67     2495.77     33.54 o 
   2   3   2       50.04       57.34      8.15 o 
   3   3   2      612.99      597.32     11.83 o 
   4   3   2     2891.23     3010.64     60.87 o 
   5   3   2      327.46      328.24     21.16 o 
   6   3   2      360.38      359.86     23.45 o 
   7   3   2      969.38      887.52     46.88 o 
   8   3   2      210.97      157.16     26.94 o 
   9   3   2      106.09       81.71     30.37 o 
  -7   4   2      225.23      277.34     35.67 o 
  -6   4   2     1535.82     1515.32     75.63 o 
  -5   4   2      124.10      165.91     21.12 o 
  -4   4   2     2431.01     2441.97    135.40 o 
  -3   4   2     4560.76     4466.33    109.03 o 
  -2   4   2     5422.07     5292.83     98.53 o 
  -1   4   2     9820.77     9838.05    177.62 o 
   0   4   2     1385.82     1375.76     20.45 o 
   1   4   2    29294.16    27829.79    431.54 o 
   2   4   2    11180.10    10836.17     98.72 o 
   3   4   2     1853.74     1712.93     28.18 o 
   4   4   2     5632.59     5951.04    112.06 o 
   5   4   2      372.55      346.92     20.26 o 
   6   4   2      243.11      309.97     38.66 o 
   7   4   2       43.86       18.19     16.06 o 
   8   4   2        2.55       19.64     13.66 o 
   9   4   2        1.42       18.01     14.13 o 
  -7   5   2       30.24       59.28     15.75 o 
  -6   5   2      239.21      274.77     37.67 o 
  -5   5   2      206.89      190.59     30.93 o 
  -4   5   2     1032.32     1016.57     37.88 o 
  -3   5   2      348.31      329.06     30.34 o 
  -2   5   2     1233.92     1188.60     30.09 o 
  -1   5   2     5846.48     5704.41     86.07 o 
   0   5   2     3956.34     3628.86     58.22 o 
   1   5   2    11105.65    11108.65    133.15 o 
   2   5   2    11613.76    11744.70    120.94 o 
   3   5   2    14713.69    14662.75    148.16 o 
   4   5   2     9390.53     9650.33    135.81 o 
   5   5   2     1837.96     1891.36     63.53 o 
   6   5   2     1932.77     1900.94     76.55 o 
   7   5   2      184.13      228.72     31.04 o 
   8   5   2      250.03      219.15     28.66 o 
   9   5   2       14.94       25.32     20.25 o 
  -6   6   2      125.84      180.11     40.07 o 
  -5   6   2      185.74      180.39     32.04 o 
  -4   6   2      101.92       58.71     17.57 o 
  -3   6   2       26.74       33.52     21.16 o 
  -2   6   2      681.90      611.92     48.24 o 
  -1   6   2       58.89       89.40     17.18 o 
   0   6   2     6651.61     6554.25    150.89 o 
   1   6   2     2160.00     2181.69     50.78 o 
   2   6   2     2044.19     2095.35     39.99 o 
   3   6   2     3144.54     3273.19     48.68 o 
   4   6   2     3732.77     3757.48     61.42 o 
   5   6   2     2673.87     2659.20     60.62 o 
   6   6   2      269.27      335.62     44.44 o 
   7   6   2      852.91      771.43     73.64 o 
   8   6   2      486.57      357.75     38.50 o 
  -6   7   2      502.92      527.09     48.56 o 
  -5   7   2      685.59      744.45     61.56 o 
  -4   7   2     2129.46     2251.71     57.38 o 
  -3   7   2     2081.20     1958.90     69.67 o 
  -2   7   2     4364.52     4391.26     84.81 o 
  -1   7   2     3137.61     3001.88     73.40 o 
   0   7   2     1743.75     1644.17     40.65 o 
   1   7   2     4124.01     4211.41     61.61 o 
   2   7   2      725.17      750.97     24.90 o 
   3   7   2      495.15      535.48     37.91 o 
   4   7   2      207.82      197.04     32.91 o 
   5   7   2       68.86       48.14     16.09 o 
   6   7   2      238.33      200.92     28.06 o 
   7   7   2      132.40       78.06     23.50 o 
   8   7   2      203.39      110.21     37.82 o 
  -6   8   2      178.18      237.81     75.37 o 
  -5   8   2      180.83      174.89     31.09 o 
  -4   8   2     2755.63     2592.20    123.00 o 
  -3   8   2     2511.13     2548.40     83.52 o 
  -2   8   2     3177.52     3169.28     74.52 o 
  -1   8   2     5027.33     4853.01     92.65 o 
   0   8   2     4398.42     4481.30     77.57 o 
   1   8   2     8002.37     8092.00    205.14 o 
   2   8   2     1655.37     1686.22     49.21 o 
   3   8   2     2281.32     2353.43     61.18 o 
   4   8   2     3715.65     3899.69    112.31 o 
   5   8   2     2907.72     2866.68     85.42 o 
   6   8   2      974.58     1008.88     50.02 o 
   7   8   2      193.47      248.70     54.55 o 
   8   8   2      262.95      186.02     39.23 o 
  -5   9   2        2.68        6.07     12.35 o 
  -4   9   2      172.13      134.63     27.55 o 
  -3   9   2      191.50      163.38     32.19 o 
  -2   9   2      730.54      696.26     38.71 o 
  -1   9   2      537.26      552.41     53.32 o 
   0   9   2      694.61      701.70     30.81 o 
   1   9   2     2961.64     3049.24     64.42 o 
   2   9   2     3265.79     3468.16     80.04 o 
   3   9   2     3171.61     3263.44     68.02 o 
   4   9   2     2930.34     3149.41     96.91 o 
   5   9   2     1412.40     1564.26    105.95 o 
   6   9   2     1412.56     1434.53     68.82 o 
   7   9   2     1187.88     1066.82     40.61 o 
   8   9   2      136.86      168.71     56.00 o 
  -5  10   2       65.64       57.97     15.27 o 
  -4  10   2      448.00      452.70     36.32 o 
  -3  10   2      813.11      790.57     46.42 o 
  -2  10   2      761.77      715.36     35.38 o 
  -1  10   2       61.74       71.53     15.39 o 
   0  10   2      407.25      440.04     39.51 o 
   1  10   2     1760.95     1749.53     56.24 o 
   2  10   2       20.89       12.65     11.47 o 
   3  10   2       86.83      108.03     24.75 o 
   4  10   2      684.40      688.43     56.79 o 
   5  10   2      469.54      470.97     43.33 o 
   6  10   2      411.90      415.04     95.62 o 
   7  10   2      548.46      593.96    133.76 o 
  -4  11   2      361.61      273.53     56.15 o 
  -3  11   2      516.07      464.54     60.93 o 
  -2  11   2     2717.47     2634.63     91.09 o 
  -1  11   2     2853.89     2844.04     68.02 o 
   0  11   2     3552.96     3437.46     76.40 o 
   1  11   2     3784.64     3793.45    119.76 o 
   2  11   2     1342.22     1346.83     62.98 o 
   3  11   2     1975.50     2059.64     50.39 o 
   4  11   2      578.74      612.29     42.46 o 
   5  11   2      160.08      155.96     35.67 o 
   6  11   2      192.00      147.14     39.10 o 
   7  11   2        3.16       16.19     17.77 o 
  -3  12   2      125.80      129.45     54.08 o 
  -2  12   2      194.61      116.71     27.37 o 
  -1  12   2      760.09      778.14     42.48 o 
   0  12   2     1714.90     1860.60     60.93 o 
   1  12   2     1541.46     1624.05     64.96 o 
   2  12   2     1574.39     1678.10     55.33 o 
   3  12   2     2094.81     2131.44     66.15 o 
   4  12   2     1119.90     1194.98    104.33 o 
   5  12   2      396.06      413.56     49.66 o 
   6  12   2      271.25      232.94     48.85 o 
  -2  13   2       19.17       27.48     13.58 o 
  -1  13   2       60.06       50.30     15.04 o 
   0  13   2       39.75       43.82     20.30 o 
   1  13   2      135.32      141.62     33.23 o 
   2  13   2       25.13       31.31     15.64 o 
   3  13   2       21.66       35.57     16.03 o 
   4  13   2      261.77      322.58     47.11 o 
   5  13   2       99.11      106.34     20.25 o 
   6  13   2      173.34      175.08     53.80 o 
  -1  14   2      285.21      309.85     52.33 o 
   0  14   2      584.76      637.47     51.06 o 
   1  14   2      247.51      253.61     42.28 o 
   2  14   2      103.09      121.04     23.39 o 
   3  14   2      256.47      215.65     53.57 o 
   4  14   2      316.82      312.70     37.45 o 
   5  14   2       93.53       68.60     26.37 o 
   2  15   2      639.43      837.18    184.29 o 
   3  15   2      491.71      282.39    121.66 o 
  -2 -14   3     1016.87      794.16    114.65 o 
  -1 -14   3      563.63      704.03    119.11 o 
  -4 -13   3       39.17       -9.30     23.80 o 
  -3 -13   3       68.80       56.67     26.76 o 
  -2 -13   3       92.75       87.55     39.94 o 
  -1 -13   3      225.95      175.58     35.30 o 
   0 -13   3      388.72      267.48     36.04 o 
   1 -13   3      211.42      191.77     50.25 o 
   2 -13   3      107.14      127.69     36.64 o 
  -5 -12   3      201.47      236.46     45.55 o 
  -4 -12   3       28.31       52.18     21.44 o 
  -3 -12   3       18.58       61.82     30.72 o 
  -2 -12   3      158.07      114.48     27.95 o 
  -1 -12   3      172.61      159.23     35.10 o 
   0 -12   3       61.08       81.77     22.51 o 
   1 -12   3        6.23       19.47      9.56 o 
   2 -12   3        0.02       25.71     11.13 o 
   3 -12   3        1.57       19.14     15.16 o 
  -6 -11   3      211.27      224.58     45.17 o 
  -5 -11   3      452.14      459.10     53.07 o 
  -4 -11   3     1116.47     1031.99     61.08 o 
  -3 -11   3      987.82      898.18     47.01 o 
  -2 -11   3     1079.31     1034.78     35.59 o 
  -1 -11   3     1163.29     1235.88     61.48 o 
   0 -11   3     1582.36     1630.22     60.12 o 
   1 -11   3     1326.02     1356.02     48.38 o 
   2 -11   3      763.82      770.74     37.62 o 
   3 -11   3      607.89      599.10     45.03 o 
   4 -11   3      172.09      134.64     46.83 o 
  -6 -10   3        2.10       47.56     30.87 o 
  -5 -10   3       33.25       44.56     30.00 o 
  -4 -10   3       75.17       55.64     24.53 o 
  -3 -10   3      736.52      784.61     72.38 o 
  -2 -10   3     2416.38     2335.49    134.56 o 
  -1 -10   3     1851.09     1855.48     55.48 o 
   0 -10   3     3349.64     3285.37     74.35 o 
   1 -10   3     4215.40     4345.19     89.47 o 
   2 -10   3     1299.40     1346.89     56.88 o 
   3 -10   3      670.09      652.07     38.57 o 
   4 -10   3      368.79      334.64     42.27 o 
   5 -10   3      537.59      563.98     63.96 o 
  -7  -9   3      104.99      113.61     29.30 o 
  -6  -9   3      278.81      242.41     63.31 o 
  -5  -9   3      474.89      473.03     56.60 o 
  -4  -9   3      429.18      485.80     49.60 o 
  -3  -9   3      112.72      119.59     17.49 o 
  -2  -9   3        1.35        4.58      5.86 o 
  -1  -9   3      366.71      344.33     30.37 o 
   0  -9   3      425.13      377.77     30.68 o 
   1  -9   3      775.99      770.64     38.19 o 
   2  -9   3     1964.36     1852.58     65.66 o 
   3  -9   3      986.31      861.03     37.87 o 
   4  -9   3      280.50      258.62     38.74 o 
   5  -9   3       82.32       53.38     16.92 o 
  -7  -8   3      441.17      354.40     89.11 o 
  -6  -8   3      733.53      731.81     75.15 o 
  -5  -8   3     1386.75     1516.20    110.28 o 
  -4  -8   3     2301.35     2406.84     98.20 o 
  -3  -8   3     3755.05     3783.03     88.14 o 
  -2  -8   3     3642.70     3648.70     59.96 o 
  -1  -8   3     1109.51     1162.74     55.59 o 
   0  -8   3      978.62      976.51     42.14 o 
   1  -8   3     1043.66     1069.21     37.42 o 
   2  -8   3      712.81      751.71     32.08 o 
   3  -8   3      415.75      388.84     27.60 o 
   4  -8   3       43.17       55.18     17.85 o 
   5  -8   3      106.70       78.27     23.73 o 
   6  -8   3        0.05       12.71      9.75 o 
  -7  -7   3      198.97      211.09     42.61 o 
  -6  -7   3      816.53      934.24     66.30 o 
  -5  -7   3     1913.49     1866.22     82.79 o 
  -4  -7   3     1385.11     1310.01     33.75 o 
  -3  -7   3     2125.09     1965.97     41.89 o 
  -2  -7   3     5108.77     5052.33     82.47 o 
  -1  -7   3     4960.07     4925.09     72.45 o 
   0  -7   3     6659.69     6748.53    106.94 o 
   1  -7   3     5320.80     5196.02    101.08 o 
   2  -7   3     6142.47     6083.79    138.50 o 
   3  -7   3     7528.50     7542.67    236.64 o 
   4  -7   3     2035.91     2058.15     50.92 o 
   5  -7   3     1234.51     1185.58     55.63 o 
   6  -7   3      181.09      167.54     44.48 o 
  -7  -6   3       25.39       45.24     23.80 o 
  -6  -6   3      125.36       57.95     21.88 o 
  -5  -6   3       24.55       36.62     11.12 o 
  -4  -6   3      435.37      403.52      9.97 o 
  -3  -6   3      100.38       78.78      9.49 o 
  -2  -6   3      173.27      150.04     23.99 o 
  -1  -6   3      279.05      269.61     25.82 o 
   0  -6   3     2655.67     2729.28     43.29 o 
   1  -6   3     2380.05     2364.91     54.80 o 
   2  -6   3     1356.46     1434.98     37.10 o 
   3  -6   3     2636.08     2439.71    125.98 o 
   4  -6   3     4125.54     4037.30     83.44 o 
   5  -6   3     2040.61     2154.62     61.91 o 
   6  -6   3      816.32      768.28     30.79 o 
   7  -6   3      305.17      292.67     42.85 o 
  -8  -5   3      205.34      213.74     38.75 o 
  -7  -5   3      122.95       71.29     39.22 o 
  -6  -5   3      491.66      461.19     36.97 o 
  -5  -5   3     1308.09     1211.84     23.43 o 
  -4  -5   3     2650.59     2683.53     56.67 o 
  -3  -5   3     1642.97     1653.71     39.98 o 
  -2  -5   3     2320.28     2326.39    156.85 o 
  -1  -5   3     5553.94     5423.85     79.31 o 
   0  -5   3     1715.80     1687.83     33.50 o 
   1  -5   3       40.63       27.44     12.00 o 
   2  -5   3      173.57      202.70     13.89 o 
   3  -5   3        6.22       10.05      5.52 o 
   4  -5   3       60.29       58.94     15.16 o 
   5  -5   3       37.86       62.23     33.55 o 
   6  -5   3      174.50      154.44     26.42 o 
   7  -5   3        9.48       25.44     11.52 o 
  -8  -4   3      112.51      123.89     35.05 o 
  -7  -4   3      199.64      187.73     43.64 o 
  -6  -4   3      621.89      610.22     50.74 o 
  -5  -4   3     1206.55     1158.66     28.57 o 
  -4  -4   3     4629.96     4540.65     95.29 o 
  -3  -4   3    11350.64    11446.81    126.33 o 
  -2  -4   3    12011.68    12245.83    199.89 o 
  -1  -4   3    13786.38    13963.04    122.38 o 
   0  -4   3    16467.54    16207.21    141.68 o 
   1  -4   3     7700.27     7480.01     69.42 o 
   2  -4   3     4777.55     4784.10     88.83 o 
   3  -4   3     2744.31     2730.27     55.60 o 
   4  -4   3      975.27      927.28     63.62 o 
   5  -4   3     1272.33     1296.31     38.87 o 
   6  -4   3      156.72      147.55     27.09 o 
   7  -4   3      156.01      171.84     31.39 o 
   8  -4   3       77.26       69.48     24.95 o 
  -8  -3   3      126.75       64.83     27.34 o 
  -7  -3   3       11.28       44.47     17.02 o 
  -6  -3   3        3.35        4.32     13.84 o 
  -5  -3   3      177.19      178.77     24.31 o 
  -4  -3   3      527.27      523.25     20.94 o 
  -3  -3   3     2744.57     2659.92     48.24 o 
  -2  -3   3     9752.23     9388.15    197.15 o 
  -1  -3   3     9256.82     8948.30     94.01 o 
   0  -3   3    16464.02    16267.28    114.78 o 
   1  -3   3    19427.02    19014.23    207.21 o 
   2  -3   3    11742.52    12135.63    160.02 o 
   3  -3   3     3120.08     3198.09     45.78 o 
   4  -3   3     1510.04     1479.73     40.67 o 
   5  -3   3     2374.33     2373.51     41.95 o 
   6  -3   3     1761.75     1820.66     37.97 o 
   7  -3   3      570.78      559.93     28.31 o 
   8  -3   3      191.13      175.92     25.30 o 
  -8  -2   3      289.76      234.48     34.26 o 
  -7  -2   3      486.19      367.88     64.77 o 
  -6  -2   3      910.84      804.89     32.63 o 
  -5  -2   3      509.60      473.20     18.91 o 
  -4  -2   3     1233.64     1171.05     59.63 o 
  -3  -2   3       21.33       35.55      8.19 o 
  -2  -2   3      344.30      347.28      8.90 o 
  -1  -2   3       45.32       49.14      9.10 o 
   0  -2   3      234.19      222.83     10.94 o 
   1  -2   3     4002.61     4158.46     51.65 o 
   2  -2   3      928.09      945.98     14.46 o 
   3  -2   3     2682.70     2659.13     68.16 o 
   4  -2   3     1327.79     1299.82     18.15 o 
   5  -2   3      854.01      878.11     33.14 o 
   6  -2   3      419.43      435.19     21.14 o 
   7  -2   3      320.32      286.68     34.61 o 
   8  -2   3      106.47       76.28     17.88 o 
  -8  -1   3      134.98      104.58     26.55 o 
  -7  -1   3      792.19      832.48     36.14 o 
  -6  -1   3      989.71     1050.61     63.55 o 
  -5  -1   3     1729.88     1747.53     61.59 o 
  -4  -1   3     2921.30     3045.20     72.03 o 
  -3  -1   3     3369.68     3307.98     55.18 o 
  -2  -1   3    12565.46    13029.16    151.56 o 
  -1  -1   3    12786.14    12111.96     94.66 o 
   0  -1   3      179.45      223.22      7.96 o 
   1  -1   3     5967.85     5676.64    101.70 o 
   2  -1   3    10349.50    10765.35     77.12 o 
   3  -1   3     7886.20     8210.74     83.67 o 
   4  -1   3      525.61      487.52     24.61 o 
   5  -1   3        6.11       14.50     10.21 o 
   6  -1   3       25.39       47.63     14.24 o 
   7  -1   3       41.60       57.26     19.51 o 
   8  -1   3       87.31       60.65     20.56 o 
  -8   0   3        1.24       21.26     15.14 o 
  -7   0   3      134.43      156.78     23.31 o 
  -6   0   3      382.02      395.67     32.72 o 
  -5   0   3     1736.96     1751.22     49.27 o 
  -4   0   3     1396.63     1457.45     38.66 o 
  -3   0   3     1765.25     1742.52     47.06 o 
  -2   0   3     6325.86     6450.63     60.89 o 
  -1   0   3    15160.47    15079.77    106.09 o 
   1   0   3    34304.46    32478.82    385.23 o 
   2   0   3    17492.60    17395.51    182.13 o 
   3   0   3    15932.45    15921.30    184.87 o 
   4   0   3     5488.44     5332.15    125.92 o 
   5   0   3     2445.48     2525.51     63.20 o 
   6   0   3      568.23      562.22     23.44 o 
   7   0   3      290.13      314.46     22.17 o 
   8   0   3      144.27      117.19     36.21 o 
  -8   1   3       68.68       66.47     19.11 o 
  -7   1   3        2.72       32.78     41.66 o 
  -6   1   3      269.94      211.34     29.38 o 
  -5   1   3      870.82      914.04     37.47 o 
  -4   1   3       27.63       58.07     20.04 o 
  -3   1   3       29.52       38.70     13.19 o 
  -2   1   3      103.69       94.35      9.67 o 
  -1   1   3     2992.87     3029.48     35.38 o 
   0   1   3     5892.12     6036.66     78.35 o 
   1   1   3    12643.81    12682.54    103.03 o 
   2   1   3    15121.12    15002.12    157.83 o 
   3   1   3     2414.44     2346.73     32.14 o 
   4   1   3     7494.73     7867.30     96.90 o 
   5   1   3     3420.91     3436.42     81.91 o 
   6   1   3      695.73      665.90     26.48 o 
   7   1   3      472.42      481.94     26.83 o 
   8   1   3      105.73       82.49     19.82 o 
   9   1   3      241.45      256.92     36.51 o 
  -7   2   3      256.82      261.48     36.27 o 
  -6   2   3      278.13      317.89     29.78 o 
  -5   2   3     1908.61     1988.60     86.20 o 
  -4   2   3     3108.76     3141.54     69.44 o 
  -3   2   3     2327.93     2279.01     56.99 o 
  -2   2   3     5383.74     5548.20     70.86 o 
  -1   2   3     8250.48     8334.96     62.14 o 
   0   2   3     1488.15     1519.88     19.80 o 
   1   2   3       44.13       70.73      5.94 o 
   2   2   3     2037.50     2115.65     26.94 o 
   3   2   3      541.81      533.83     10.98 o 
   4   2   3       42.08       69.03     10.65 o 
   5   2   3        5.18       29.50     11.90 o 
   6   2   3       10.07       15.11     14.09 o 
   7   2   3       15.93       32.75     15.22 o 
   8   2   3       22.97       37.61     16.09 o 
   9   2   3       71.99       84.43     18.42 o 
  -7   3   3      656.73      675.33     38.07 o 
  -6   3   3      314.44      332.99     40.26 o 
  -5   3   3     2467.47     2681.00    124.13 o 
  -4   3   3     3376.88     3331.06     67.45 o 
  -3   3   3     7222.56     7367.58    101.66 o 
  -2   3   3    10873.00    10995.13    147.70 o 
  -1   3   3     1726.06     1646.21     28.76 o 
   0   3   3     4431.65     4361.90     49.54 o 
   1   3   3    18254.75    18028.23    217.01 o 
   2   3   3     7793.86     7590.17     56.49 o 
   3   3   3     4716.43     4694.76     51.88 o 
   4   3   3     3853.19     3919.25     70.99 o 
   5   3   3     3384.05     3535.34     85.64 o 
   6   3   3      947.04     1026.86     68.58 o 
   7   3   3       18.50       27.39     11.35 o 
   8   3   3       12.29       10.49     22.07 o 
   9   3   3       24.08       37.80     16.77 o 
  -7   4   3       48.94       64.92     21.26 o 
  -6   4   3       14.72       43.64     25.94 o 
  -5   4   3      505.56      521.79     30.86 o 
  -4   4   3      401.05      415.18     39.85 o 
  -3   4   3     1815.41     1886.69     50.97 o 
  -2   4   3     6947.69     7090.46    120.21 o 
  -1   4   3     5245.61     5150.14     66.31 o 
   0   4   3     3987.81     3966.75     61.26 o 
   1   4   3    14367.89    14348.49    145.90 o 
   2   4   3    10857.58    10581.16    123.23 o 
   3   4   3    10622.47    10849.20    177.54 o 
   4   4   3     6508.81     6679.66     91.64 o 
   5   4   3     3743.01     3742.00     76.57 o 
   6   4   3     4794.96     4924.78    110.22 o 
   7   4   3      818.12      868.57     32.54 o 
   8   4   3      181.35      211.53     34.67 o 
   9   4   3       58.09       32.21     17.07 o 
  -7   5   3      293.76      237.90     36.85 o 
  -6   5   3       10.93        8.23     13.21 o 
  -5   5   3     1056.69     1033.65     46.17 o 
  -4   5   3       19.08       20.31     15.10 o 
  -3   5   3      644.89      647.53     32.19 o 
  -2   5   3      805.78      798.94     24.59 o 
  -1   5   3       32.82       20.28      7.92 o 
   0   5   3      373.45      401.37     20.22 o 
   1   5   3       14.83       29.07      7.95 o 
   2   5   3       45.13       58.64     11.89 o 
   3   5   3     1709.06     1675.20     34.71 o 
   4   5   3     7219.15     7337.33    130.23 o 
   5   5   3     1708.49     1637.37    101.26 o 
   6   5   3      395.80      360.42     37.07 o 
   7   5   3      554.84      557.57     31.05 o 
   8   5   3      374.12      374.02     27.88 o 
   9   5   3       58.05       59.53     38.19 o 
  -6   6   3      323.06      262.26     50.94 o 
  -5   6   3     1470.13     1511.27     60.00 o 
  -4   6   3      129.37      162.21     20.36 o 
  -3   6   3     6216.19     6000.37    115.62 o 
  -2   6   3     7058.36     7093.09    111.07 o 
  -1   6   3     9693.16     9823.17    131.07 o 
   0   6   3     5625.83     5610.12    113.96 o 
   1   6   3     1971.98     1883.43     45.29 o 
   2   6   3     4671.96     4779.12     79.18 o 
   3   6   3     1665.39     1578.43     42.10 o 
   4   6   3       96.86       84.27     15.36 o 
   5   6   3      116.17      121.46     18.75 o 
   6   6   3        1.24       23.32     10.52 o 
   7   6   3        0.32       11.89      8.04 o 
   8   6   3       36.22       17.16     11.07 o 
   9   6   3        2.74       18.82     31.45 o 
  -6   7   3       78.56       93.17     18.49 o 
  -5   7   3      344.57      404.08     51.36 o 
  -4   7   3     1508.76     1506.83     47.31 o 
  -3   7   3     1681.31     1677.22     58.37 o 
  -2   7   3     2630.48     2628.34     57.98 o 
  -1   7   3     7177.65     7158.27    110.40 o 
   0   7   3    12421.74    12377.71    270.27 o 
   1   7   3    16988.21    17135.54    366.37 o 
   2   7   3     5354.52     5321.67    100.81 o 
   3   7   3     4705.56     4803.13     72.01 o 
   4   7   3     3305.20     3365.60     77.73 o 
   5   7   3     1184.19     1240.62     45.25 o 
   6   7   3     1024.09      973.70     56.17 o 
   7   7   3      283.90      254.32     31.77 o 
   8   7   3      351.33      405.32     72.38 o 
  -5   8   3      736.49      725.91     46.96 o 
  -4   8   3        1.12       10.63     11.38 o 
  -3   8   3        0.25       13.47     15.76 o 
  -2   8   3     1696.28     1651.60     45.04 o 
  -1   8   3       91.08      117.37     18.92 o 
   0   8   3     1838.31     1844.82     49.67 o 
   1   8   3     4719.95     4715.43    111.43 o 
   2   8   3      371.50      360.40     29.17 o 
   3   8   3     1838.29     1968.81     69.52 o 
   4   8   3     2557.20     2747.64    144.24 o 
   5   8   3     1876.27     1979.57    113.87 o 
   6   8   3     1519.25     1553.25     46.62 o 
   7   8   3      297.70      350.07     54.85 o 
   8   8   3      548.56      418.14     54.66 o 
  -5   9   3      417.67      448.17     65.28 o 
  -4   9   3      309.08      269.37     42.68 o 
  -3   9   3     1793.33     1756.10     70.23 o 
  -2   9   3     1000.68      936.81     38.32 o 
  -1   9   3     1741.25     1639.35     47.46 o 
   0   9   3      690.33      630.92     79.44 o 
   1   9   3     1572.36     1631.15     59.67 o 
   2   9   3      610.86      604.17     51.02 o 
   3   9   3       35.45       43.58     19.07 o 
   4   9   3      595.47      662.49     43.22 o 
   5   9   3       22.79       18.50     12.02 o 
   6   9   3      106.24      121.76     29.75 o 
   7   9   3      256.74      194.10     53.38 o 
   8   9   3      158.78       78.23     27.25 o 
  -4  10   3      357.33      294.36     36.08 o 
  -3  10   3     1026.75     1121.91     52.50 o 
  -2  10   3      916.53      884.61     46.23 o 
  -1  10   3      901.15      870.39     42.68 o 
   0  10   3     2909.01     2961.76    116.61 o 
   1  10   3     4943.10     4935.22    135.88 o 
   2  10   3     4909.61     4982.80     91.14 o 
   3  10   3     2885.30     2951.46    112.61 o 
   4  10   3     1214.78     1186.92     97.46 o 
   5  10   3     1146.78     1108.30     41.44 o 
   6  10   3      630.94      599.15     33.26 o 
   7  10   3        4.12       13.41      8.83 o 
   8  10   3       52.44       47.55     31.03 o 
  -4  11   3       45.61       41.99     17.61 o 
  -3  11   3       10.43        6.64     14.13 o 
  -2  11   3      321.49      287.53     47.71 o 
  -1  11   3      505.47      527.08     41.46 o 
   0  11   3     1007.03     1048.11     36.86 o 
   1  11   3     1763.91     1813.70     50.79 o 
   2  11   3     2178.48     2404.71     84.66 o 
   3  11   3     3082.12     3327.72     75.88 o 
   4  11   3     2174.15     2293.73     55.12 o 
   5  11   3      791.56      716.07     67.31 o 
   6  11   3      409.32      381.92     62.15 o 
   7  11   3      173.44      135.84     38.76 o 
  -3  12   3      490.08      553.74     64.24 o 
  -2  12   3      232.01      172.35     39.84 o 
  -1  12   3       99.39      116.18     25.07 o 
   0  12   3       37.58        6.08     22.73 o 
   1  12   3       20.04       17.69     10.95 o 
   2  12   3        8.31       16.30     14.07 o 
   3  12   3      502.58      526.01     50.21 o 
   4  12   3      395.69      442.24     50.37 o 
   5  12   3      135.64      122.46     21.01 o 
   6  12   3       52.41       40.10     17.34 o 
   7  12   3       59.83       84.76     54.16 o 
  -2  13   3      588.92      591.87     47.19 o 
  -1  13   3      948.67      989.66     41.31 o 
   0  13   3      488.96      581.82     44.90 o 
   1  13   3      352.56      396.28     61.04 o 
   2  13   3      184.32      240.77     38.29 o 
   3  13   3      182.32      227.88     42.17 o 
   4  13   3      444.36      381.82     39.30 o 
   5  13   3       87.04       54.62     19.49 o 
   6  13   3       75.19      379.45     54.24 o 
  -1  14   3      139.51      169.62     24.17 o 
   0  14   3      744.66      814.21     48.98 o 
   1  14   3      848.80      810.71     59.52 o 
   2  14   3      238.94      298.77     58.91 o 
   3  14   3      583.50      539.85     76.89 o 
   5  14   3      458.91      439.41     54.59 o 
   2  15   3      148.24       50.33     20.05 o 
   3  15   3      319.05      206.63     67.88 o 
  -3 -13   4      318.94      406.23    113.03 o 
  -2 -13   4      119.58       73.72     36.43 o 
  -1 -13   4      116.89      106.06     34.54 o 
   0 -13   4       14.71       44.78     15.50 o 
   1 -13   4        8.73        8.61     11.86 o 
  -4 -12   4      850.60      812.64     59.24 o 
  -3 -12   4      571.78      669.76     54.13 o 
  -2 -12   4      993.35     1092.14     47.78 o 
  -1 -12   4     1490.47     1520.74     64.15 o 
   0 -12   4     1037.06     1105.90     43.91 o 
   1 -12   4      530.76      530.59     29.52 o 
   2 -12   4      570.49      516.40     39.66 o 
   3 -12   4      446.33      395.33    111.44 o 
  -5 -11   4       60.78       90.81     75.09 o 
  -4 -11   4      113.81       94.13     29.59 o 
  -3 -11   4      668.28      646.44     48.11 o 
  -2 -11   4      792.11      783.80     57.15 o 
  -1 -11   4      422.78      426.61     22.02 o 
   0 -11   4     1455.36     1415.39     45.66 o 
   1 -11   4     1608.23     1644.00     82.06 o 
   2 -11   4     1182.00     1221.61     43.52 o 
   3 -11   4      697.67      653.79     54.38 o 
   4 -11   4      357.22      463.79     80.16 o 
  -6 -10   4       83.05       72.02     25.16 o 
  -5 -10   4      226.10      232.72     40.53 o 
  -4 -10   4      696.50      754.91    129.73 o 
  -3 -10   4      524.21      541.20     52.76 o 
  -2 -10   4      533.24      570.21     46.69 o 
  -1 -10   4      575.32      582.91     27.34 o 
   0 -10   4       23.70       48.42     15.42 o 
   1 -10   4      199.26      205.80     35.45 o 
   2 -10   4      359.89      348.09     40.85 o 
   3 -10   4      322.55      327.48     46.87 o 
   4 -10   4       63.49       71.36     31.20 o 
   5 -10   4      195.84      239.86     59.47 o 
  -6  -9   4      625.39      471.92    136.96 o 
  -5  -9   4      700.36      772.61     87.91 o 
  -4  -9   4     1876.50     1797.37    103.45 o 
  -3  -9   4     3325.51     3465.47     97.82 o 
  -2  -9   4     2879.10     2826.38     93.03 o 
  -1  -9   4     4465.05     4542.42     82.62 o 
   0  -9   4     4196.74     4259.73     84.21 o 
   1  -9   4     2816.73     2762.15     88.42 o 
   2  -9   4     1382.92     1368.51     30.04 o 
   3  -9   4      225.62      158.08     31.05 o 
   4  -9   4      138.98       95.90     30.10 o 
   5  -9   4      116.57       98.85     58.00 o 
  -7  -8   4       15.38       47.25     25.43 o 
  -6  -8   4      371.52      304.75     81.58 o 
  -5  -8   4      268.17      347.62     49.32 o 
  -4  -8   4     1315.98     1354.16    103.69 o 
  -3  -8   4     2815.00     2823.28    108.48 o 
  -2  -8   4     5221.26     5144.95     83.76 o 
  -1  -8   4     3867.87     3942.06     84.54 o 
   0  -8   4     1572.20     1674.94    113.39 o 
   1  -8   4     3071.49     3097.54     87.10 o 
   2  -8   4     4200.70     4221.26     82.13 o 
   3  -8   4     1492.31     1310.24     71.19 o 
   4  -8   4      866.30      908.33     29.53 o 
   5  -8   4      853.63      781.19     28.13 o 
   6  -8   4      377.86      729.22    206.66 o 
  -7  -7   4      128.77       74.73     65.74 o 
  -6  -7   4      192.72       67.40     31.40 o 
  -5  -7   4       18.31       -1.70     20.97 o 
  -4  -7   4       27.25       26.98     25.30 o 
  -3  -7   4      184.89      169.52     29.60 o 
  -2  -7   4      279.37      245.91     17.99 o 
  -1  -7   4      396.23      388.29     17.49 o 
   0  -7   4     1514.34     1480.77     37.31 o 
   1  -7   4       52.57       62.53     14.25 o 
   2  -7   4      206.85      272.08     29.99 o 
   3  -7   4     1265.50     1271.52     72.66 o 
   4  -7   4      685.98      705.89     35.49 o 
   5  -7   4      596.53      552.88     41.96 o 
   6  -7   4      106.39       93.33     44.57 o 
  -7  -6   4      332.99      326.88     48.68 o 
  -6  -6   4     1226.35     1297.27     89.03 o 
  -5  -6   4     1080.42     1008.95     48.01 o 
  -4  -6   4     2595.59     2681.87     72.72 o 
  -3  -6   4     1368.72     1484.63     59.58 o 
  -2  -6   4     4130.63     4131.17    150.34 o 
  -1  -6   4     4631.14     4533.17     97.11 o 
   0  -6   4      606.95      601.29     20.53 o 
   1  -6   4     1590.21     1573.02     47.87 o 
   2  -6   4     1227.55     1157.84     30.82 o 
   3  -6   4     1652.90     1571.54     58.05 o 
   4  -6   4      190.04      188.91     23.45 o 
   5  -6   4       90.86       86.64     21.99 o 
   6  -6   4        3.76       17.39     11.50 o 
   7  -6   4       40.94       29.55     25.43 o 
  -7  -5   4      282.39      295.64     44.17 o 
  -6  -5   4      431.40      480.70     50.06 o 
  -5  -5   4     1104.59     1175.73     92.97 o 
  -4  -5   4     2213.28     2136.07     43.59 o 
  -3  -5   4     2197.35     2217.78     78.36 o 
  -2  -5   4     8206.60     8200.96    158.83 o 
  -1  -5   4    13138.07    13042.83    162.25 o 
   0  -5   4    18037.18    18040.82    243.79 o 
   1  -5   4    14754.94    14638.88    224.42 o 
   2  -5   4     4513.08     4426.86     68.65 o 
   3  -5   4     2526.73     2605.54     84.00 o 
   4  -5   4     1261.02     1277.29     42.42 o 
   5  -5   4      416.20      428.25     27.47 o 
   6  -5   4      169.75      175.10     24.82 o 
   7  -5   4       68.30       53.00     20.70 o 
  -7  -4   4       13.13        2.51     19.95 o 
  -6  -4   4       57.90       43.22     27.11 o 
  -5  -4   4      122.95       83.64     20.58 o 
  -4  -4   4      130.63      132.28     18.34 o 
  -3  -4   4     1384.35     1291.04     53.42 o 
  -2  -4   4     1092.94     1035.65     36.98 o 
  -1  -4   4     3521.31     3469.84     69.23 o 
   0  -4   4     5178.08     5195.92     67.70 o 
   1  -4   4     8614.86     8569.20     86.87 o 
   2  -4   4     8738.25     8645.96     97.19 o 
   3  -4   4     2834.46     2876.29     59.11 o 
   4  -4   4     2490.11     2539.04     47.50 o 
   5  -4   4     1142.54     1106.88     34.91 o 
   6  -4   4       45.94       59.70     27.82 o 
   7  -4   4       69.21       64.08     20.30 o 
   8  -4   4       18.76       34.81     22.17 o 
  -7  -3   4      431.54      367.35     86.44 o 
  -6  -3   4      328.97      303.47     38.43 o 
  -5  -3   4     1517.38     1474.47     52.94 o 
  -4  -3   4     2570.11     2502.87     52.78 o 
  -3  -3   4     2802.68     2703.90     52.87 o 
  -2  -3   4     1069.78     1038.44     36.55 o 
  -1  -3   4      192.99      231.29     13.00 o 
   0  -3   4       58.30       64.70      6.56 o 
   1  -3   4      604.55      589.97     12.57 o 
   2  -3   4     1047.70      999.13     27.03 o 
   3  -3   4      102.33      102.84     11.15 o 
   4  -3   4       21.57       18.91      8.14 o 
   5  -3   4      148.22      111.91     23.21 o 
   6  -3   4      494.29      544.90     49.35 o 
   7  -3   4      300.51      266.65     30.98 o 
   8  -3   4        4.79       34.20     18.47 o 
  -7  -2   4      370.95      392.22     28.89 o 
  -6  -2   4     1310.41     1332.73     39.18 o 
  -5  -2   4     3436.64     3397.37     68.86 o 
  -4  -2   4     3904.95     3739.28    116.10 o 
  -3  -2   4     7283.69     7421.00     86.70 o 
  -2  -2   4     7583.87     7554.30     86.43 o 
  -1  -2   4     4147.56     4197.26     41.31 o 
   0  -2   4     9592.99     9465.12     68.40 o 
   1  -2   4    17896.71    18083.76    141.95 o 
   2  -2   4     7367.63     7545.26     71.20 o 
   3  -2   4     4033.25     4185.48     63.24 o 
   4  -2   4      788.08      816.93     24.22 o 
   5  -2   4      972.18      897.65     31.72 o 
   6  -2   4      542.32      553.41     24.28 o 
   7  -2   4       49.34       40.97     18.54 o 
   8  -2   4       76.49       64.59     17.71 o 
  -7  -1   4        7.67       50.51     17.96 o 
  -6  -1   4      503.56      506.21     30.86 o 
  -5  -1   4      216.57      226.88     27.93 o 
  -4  -1   4     1731.99     1800.31     51.67 o 
  -3  -1   4     1329.40     1193.17     17.58 o 
  -2  -1   4    12027.97    12425.28    137.66 o 
  -1  -1   4     9613.03     9541.44     77.05 o 
   0  -1   4     2003.56     1911.78     23.85 o 
   1  -1   4     6567.57     6540.33     53.79 o 
   2  -1   4     8902.95     8731.26    102.81 o 
   3  -1   4    16378.12    16638.92    181.19 o 
   4  -1   4     5209.08     5202.00     89.75 o 
   5  -1   4     2407.41     2351.43     62.72 o 
   6  -1   4     1528.18     1504.24     53.47 o 
   7  -1   4      673.33      670.64     27.41 o 
   8  -1   4      124.63      115.95     32.28 o 
  -7   0   4       96.39      111.91     24.74 o 
  -6   0   4       42.96       41.57     28.80 o 
  -5   0   4        7.77       15.07     18.56 o 
  -4   0   4      343.38      350.25     27.72 o 
  -3   0   4     1464.04     1653.70     36.81 o 
  -2   0   4       53.92       50.65      9.14 o 
  -1   0   4      536.31      578.48     14.68 o 
   0   0   4     3171.99     3166.18     36.78 o 
   1   0   4     2451.77     2526.54     30.72 o 
   2   0   4      636.83      648.96     11.31 o 
   3   0   4     5375.44     5278.02     69.35 o 
   4   0   4     3481.78     3255.14     50.65 o 
   5   0   4     2345.46     2382.82     66.33 o 
   6   0   4      696.51      708.64     43.62 o 
   7   0   4      234.08      170.75     28.46 o 
   8   0   4      120.88       96.89     26.76 o 
  -7   1   4       96.31       57.77     28.26 o 
  -6   1   4      830.63      843.50     58.13 o 
  -5   1   4     1582.95     1614.90     55.44 o 
  -4   1   4     3464.34     3616.00     77.06 o 
  -3   1   4     3142.47     3110.83     80.65 o 
  -2   1   4     3130.05     3097.60     49.02 o 
  -1   1   4    11580.68    11348.41     91.26 o 
   0   1   4     7445.43     7359.47     56.80 o 
   1   1   4       58.67       78.73      7.45 o 
   2   1   4      519.77      500.04     10.97 o 
   3   1   4      314.73      339.13     11.73 o 
   4   1   4      230.64      226.83     11.17 o 
   5   1   4      175.16      180.76     16.67 o 
   6   1   4      111.72      102.13     29.02 o 
   7   1   4        3.24       13.55     11.38 o 
   8   1   4        7.99       27.10     16.93 o 
   9   1   4       56.44       47.60     19.08 o 
  -7   2   4       51.91       55.10     23.29 o 
  -6   2   4      367.83      391.61     42.84 o 
  -5   2   4      885.34      893.30     40.21 o 
  -4   2   4     3641.50     3910.40    105.02 o 
  -3   2   4     4898.39     4955.47     85.49 o 
  -2   2   4    19819.40    19943.09    251.97 o 
  -1   2   4    12562.50    11988.44    127.69 o 
   0   2   4    29473.42    28784.75    471.97 o 
   1   2   4    17930.97    17328.09    242.19 o 
   2   2   4     6261.46     6213.07     47.05 o 
   3   2   4     5891.92     6000.65     57.08 o 
   4   2   4     2155.71     2061.42     32.13 o 
   5   2   4     1692.42     1691.75     53.06 o 
   6   2   4      385.02      379.49     27.24 o 
   7   2   4      183.42      233.55     30.36 o 
   8   2   4      207.56      254.90     34.17 o 
   9   2   4       30.70       42.80     15.90 o 
  -7   3   4      209.46      199.85     34.65 o 
  -6   3   4        1.68       26.25     18.25 o 
  -5   3   4       56.28       36.16     13.72 o 
  -4   3   4      249.68      272.84     28.90 o 
  -3   3   4     1714.40     1615.64     46.13 o 
  -2   3   4     5658.87     5127.36    181.10 o 
  -1   3   4     2318.19     2208.43     31.87 o 
   0   3   4     9580.84     9632.69    116.98 o 
   1   3   4     6719.70     6658.03     99.17 o 
   2   3   4     8991.74     9065.11     74.06 o 
   3   3   4     5850.72     5854.61     69.07 o 
   4   3   4     1558.29     1527.03     32.01 o 
   5   3   4     6353.23     6730.76    110.89 o 
   6   3   4     2842.35     2870.44     59.55 o 
   7   3   4      624.68      680.48     33.51 o 
   8   3   4      279.81      267.07     31.16 o 
   9   3   4       75.00       62.61     21.16 o 
  -7   4   4      122.07      135.93     22.34 o 
  -6   4   4      170.92      211.21     27.13 o 
  -5   4   4      480.06      495.63     39.25 o 
  -4   4   4     1257.16     1206.78     37.54 o 
  -3   4   4     1185.74     1124.17     36.99 o 
  -2   4   4       89.47       92.01     12.02 o 
  -1   4   4      902.60      972.03     31.89 o 
   0   4   4     1292.05     1306.55     21.76 o 
   1   4   4      114.11      203.16     24.37 o 
   2   4   4       46.73       55.56      7.16 o 
   3   4   4     1139.53     1155.40     25.14 o 
   4   4   4       18.32       23.26      7.84 o 
   5   4   4      455.42      466.86     26.76 o 
   6   4   4      723.18      708.87     35.09 o 
   7   4   4      739.34      674.44     27.49 o 
   8   4   4      502.79      529.46     64.03 o 
   9   4   4      129.55      158.74     48.09 o 
  -6   5   4     1641.23     1696.65     54.40 o 
  -5   5   4      453.01      583.95     84.12 o 
  -4   5   4     1817.96     1860.09     47.23 o 
  -3   5   4     2048.06     1996.32     54.59 o 
  -2   5   4     7173.59     7191.51    114.82 o 
  -1   5   4     5370.02     5356.32     88.23 o 
   0   5   4     6747.19     6686.10    113.36 o 
   1   5   4    11770.15    11855.34    150.35 o 
   2   5   4    21202.10    21198.79    469.79 o 
   3   5   4     4439.70     4260.47     65.71 o 
   4   5   4      596.38      542.34     16.79 o 
   5   5   4      407.38      356.58     27.21 o 
   6   5   4      124.81      138.91     25.48 o 
   7   5   4        1.74       17.39     11.84 o 
   8   5   4       28.88       37.41     22.16 o 
   9   5   4       28.57       47.85     19.09 o 
  -6   6   4       34.77       22.29     12.97 o 
  -5   6   4       44.34       20.45     21.42 o 
  -4   6   4      906.07      891.79     34.65 o 
  -3   6   4      136.99      112.42     31.52 o 
  -2   6   4     4768.56     4761.73     89.52 o 
  -1   6   4     7143.67     7111.62    109.63 o 
   0   6   4    10019.03    10082.98    113.98 o 
   1   6   4     7662.21     7281.37     93.81 o 
   2   6   4    11406.00    11714.89    190.02 o 
   3   6   4    13638.11    13908.94    152.44 o 
   4   6   4     6184.04     6367.64     86.29 o 
   5   6   4     2863.53     2980.05     79.12 o 
   6   6   4      777.33      806.06     40.87 o 
   7   6   4      584.62      588.68     33.75 o 
   8   6   4      152.62      210.32     31.83 o 
   9   6   4       73.21       51.35     16.39 o 
  -6   7   4      162.43      153.78     31.91 o 
  -5   7   4       81.35      110.45     42.15 o 
  -4   7   4      690.37      708.71     41.33 o 
  -3   7   4        6.53       15.17     10.84 o 
  -2   7   4      348.88      346.56     45.45 o 
  -1   7   4      238.18      211.95     37.76 o 
   0   7   4     1184.14     1201.68     34.05 o 
   1   7   4     3646.03     3595.07     50.36 o 
   2   7   4     1373.43     1340.68     25.19 o 
   3   7   4     1559.51     1554.07     36.47 o 
   4   7   4      885.63      755.23     25.89 o 
   5   7   4     2514.33     2403.99    103.17 o 
   6   7   4      322.52      339.45     27.37 o 
   7   7   4      132.24      137.83     21.48 o 
   8   7   4      370.36      285.08     37.73 o 
  -5   8   4      669.46      635.07     60.27 o 
  -4   8   4     1429.87     1415.98     59.28 o 
  -3   8   4      617.39      637.66     29.17 o 
  -2   8   4     4475.07     4378.17     94.70 o 
  -1   8   4      505.93      468.47     42.75 o 
   0   8   4     2946.03     2970.27     95.17 o 
   1   8   4      136.88      125.03     20.44 o 
   2   8   4     1023.08     1040.68     26.75 o 
   3   8   4      388.60      378.33     17.85 o 
   4   8   4      239.29      276.05     29.78 o 
   5   8   4      191.90      192.62     33.17 o 
   6   8   4       61.47       88.15     35.07 o 
   7   8   4        6.10       21.83     14.62 o 
   8   8   4       20.37       17.83     10.39 o 
  -5   9   4      313.43      263.44     49.73 o 
  -4   9   4      427.64      441.92     33.90 o 
  -3   9   4     1372.70     1286.42     63.16 o 
  -2   9   4     2046.67     2022.47     52.41 o 
  -1   9   4     2021.08     2007.71     56.26 o 
   0   9   4     5127.09     5212.98     94.29 o 
   1   9   4     3015.31     2993.35     77.73 o 
   2   9   4     4894.53     4908.51     93.16 o 
   3   9   4     2068.21     2079.04     51.79 o 
   4   9   4     2803.31     2968.81     89.52 o 
   5   9   4     2526.12     2642.73     88.72 o 
   6   9   4      559.89      562.12     52.17 o 
   7   9   4      271.60      228.65     35.14 o 
   8   9   4       54.94       63.38     26.18 o 
  -4  10   4        1.32        1.09     16.85 o 
  -3  10   4      383.18      351.16     39.03 o 
  -2  10   4      116.14      130.94     22.62 o 
  -1  10   4      456.97      462.55     30.46 o 
   0  10   4       46.47       49.04     12.97 o 
   1  10   4     3197.72     3203.93     71.18 o 
   2  10   4     1887.09     1986.93     55.92 o 
   3  10   4     1881.31     2080.72     55.27 o 
   4  10   4     1697.47     1785.10    103.19 o 
   5  10   4     2213.47     2437.90     90.37 o 
   6  10   4     1325.88     1232.49     63.60 o 
   7  10   4      454.09      458.40     49.74 o 
   8  10   4      100.32      145.41     34.01 o 
  -4  11   4       63.51       46.90     31.55 o 
  -3  11   4      393.03      402.83     41.23 o 
  -2  11   4      472.04      461.99     78.93 o 
  -1  11   4       58.72       62.11     18.50 o 
   0  11   4      624.94      552.03     39.01 o 
   1  11   4        5.72       -9.09     17.60 o 
   2  11   4     1242.01     1229.47     45.40 o 
   3  11   4     1031.08     1021.76     57.94 o 
   4  11   4      226.84      253.22     31.40 o 
   5  11   4      132.50      100.41     21.72 o 
   6  11   4      147.61      146.11     33.26 o 
   7  11   4       40.82       30.58     13.16 o 
  -3  12   4      472.77      453.86     42.11 o 
  -2  12   4     1085.38     1071.40     49.69 o 
  -1  12   4     1296.09     1317.23     39.64 o 
   0  12   4     1178.15     1197.70    104.86 o 
   1  12   4      831.09      821.59     58.86 o 
   2  12   4     1390.07     1285.23     38.11 o 
   3  12   4      613.49      625.30     69.90 o 
   4  12   4      276.35      288.93     42.62 o 
   5  12   4       35.30       44.05     14.76 o 
   6  12   4       59.17      128.22     73.05 o 
   7  12   4       32.44       25.29     20.03 o 
  -2  13   4      310.62      231.61     31.33 o 
  -1  13   4      801.30      806.75     54.55 o 
   0  13   4     1380.40     1402.03     40.11 o 
   1  13   4     1934.76     1844.81     52.96 o 
   2  13   4      652.36      687.89     59.80 o 
   3  13   4     1037.62     1116.38     37.28 o 
   4  13   4      344.07      410.65     37.85 o 
   5  13   4      801.83      872.39     43.42 o 
   6  13   4      187.06      153.51     37.45 o 
   0  14   4       31.10       47.17     27.45 o 
   1  14   4      288.68      297.01     92.42 o 
   2  14   4        5.90       39.53     30.99 o 
   3  14   4      312.22      233.08     69.07 o 
   4  14   4      139.77      158.74     44.83 o 
   5  14   4      313.81      302.09     55.02 o 
   2  15   4      429.05      441.14     78.05 o 
   3  15   4       51.97       59.29     27.58 o 
  -2 -13   5      928.70     1069.26     57.15 o 
  -1 -13   5      909.41      920.96     59.69 o 
   0 -13   5      472.22      394.36     67.16 o 
  -4 -12   5       62.67       23.74     23.44 o 
  -3 -12   5      265.96      262.46     35.36 o 
  -2 -12   5       98.43      129.93     40.78 o 
  -1 -12   5      639.42      619.46     60.67 o 
   0 -12   5      382.68      270.63     68.10 o 
   1 -12   5       68.37       90.80     24.23 o 
   2 -12   5      690.97      775.12     49.09 o 
  -5 -11   5      307.97      306.64     52.43 o 
  -4 -11   5      206.98      207.37     41.37 o 
  -3 -11   5      187.96      155.91     55.59 o 
  -2 -11   5     1174.62     1166.04     49.80 o 
  -1 -11   5      702.12      656.51     41.09 o 
   0 -11   5      426.26      450.72     22.73 o 
   1 -11   5       73.77       66.50     16.69 o 
   2 -11   5        2.91       25.32      9.02 o 
   3 -11   5      166.76      118.75     37.94 o 
  -5 -10   5      554.21      485.44    104.82 o 
  -4 -10   5      938.53      863.34     88.39 o 
  -3 -10   5     1140.90     1161.23     71.86 o 
  -2 -10   5      721.59      745.38     50.79 o 
  -1 -10   5     3956.87     4046.95    140.63 o 
   0 -10   5     2777.48     2816.35     64.84 o 
   1 -10   5     2297.66     2310.21     74.52 o 
   2 -10   5      548.06      574.36     28.92 o 
   3 -10   5      247.09      332.65     56.84 o 
   4 -10   5      231.58      276.24     49.01 o 
  -6  -9   5       45.46       44.07     30.47 o 
  -5  -9   5      113.58      147.22     55.76 o 
  -4  -9   5      165.09      190.59     33.83 o 
  -3  -9   5     1235.18     1181.82     58.64 o 
  -2  -9   5     1903.24     1854.62     92.62 o 
  -1  -9   5     2062.22     1899.76     32.47 o 
   0  -9   5      496.95      519.04     29.92 o 
   1  -9   5     3298.59     3340.85     85.54 o 
   2  -9   5     2428.60     2371.88     53.74 o 
   3  -9   5      640.82      609.13     83.10 o 
   4  -9   5      513.73      511.87     42.06 o 
   5  -9   5      168.55       63.02     57.80 o 
  -6  -8   5      331.95      328.21     50.74 o 
  -5  -8   5      420.25      420.13     90.08 o 
  -4  -8   5      603.21      574.82     65.58 o 
  -3  -8   5      296.72      273.95     34.95 o 
  -2  -8   5       31.17       42.57     22.30 o 
  -1  -8   5      258.90      238.19     20.54 o 
   0  -8   5      352.36      410.06     38.70 o 
   1  -8   5       99.63       99.16     15.45 o 
   2  -8   5      184.47      255.19     46.21 o 
   3  -8   5       54.55       69.11     17.19 o 
   4  -8   5      147.09      131.76     26.25 o 
   5  -8   5       49.84       47.15     18.10 o 
   6  -8   5      227.06      264.25     36.67 o 
  -7  -7   5      523.99      562.91    128.65 o 
  -6  -7   5      676.75      584.04     83.68 o 
  -5  -7   5     2307.51     2209.31     92.65 o 
  -4  -7   5     1696.31     1758.98     94.30 o 
  -3  -7   5     2399.81     2668.94     95.33 o 
  -2  -7   5     2790.25     2737.75     71.96 o 
  -1  -7   5     2629.35     2659.93     53.72 o 
   0  -7   5     1190.77     1226.63     38.75 o 
   1  -7   5     1784.88     1783.43     54.77 o 
   2  -7   5      234.00      222.49     27.24 o 
   3  -7   5      878.54      902.89     31.60 o 
   4  -7   5       18.32       32.28     11.90 o 
   5  -7   5       29.35       34.66     27.46 o 
   6  -7   5      110.16       86.35     29.54 o 
  -7  -6   5       55.12       52.04     23.67 o 
  -6  -6   5      424.22      344.18     66.04 o 
  -5  -6   5     1056.94     1022.30     46.61 o 
  -4  -6   5      876.18      936.00     56.92 o 
  -3  -6   5     3115.77     3058.36    109.20 o 
  -2  -6   5     3583.02     3778.87    107.49 o 
  -1  -6   5     5942.72     6014.92    112.39 o 
   0  -6   5     2278.09     2249.27     51.24 o 
   1  -6   5     3570.09     3583.80     60.69 o 
   2  -6   5     5157.63     4889.30    147.25 o 
   3  -6   5     3468.84     3332.59     61.87 o 
   4  -6   5      669.43      646.19     53.04 o 
   5  -6   5      224.48      234.52     35.68 o 
   6  -6   5      198.15      228.34     59.83 o 
   7  -6   5       21.17       28.07     41.70 o 
  -7  -5   5       15.09       26.40     48.01 o 
  -6  -5   5       16.46       14.50     19.78 o 
  -5  -5   5        0.32       63.08     33.72 o 
  -4  -5   5       29.80       33.89     20.90 o 
  -3  -5   5      142.75      154.75     31.26 o 
  -2  -5   5       20.34       58.91     24.48 o 
  -1  -5   5      397.01      385.44     33.84 o 
   0  -5   5     3161.45     3008.42     65.93 o 
   1  -5   5     4935.67     4780.36     58.46 o 
   2  -5   5     2002.65     2018.54     43.25 o 
   3  -5   5     3593.04     3602.65     59.06 o 
   4  -5   5     4622.27     4742.81     74.64 o 
   5  -5   5     1009.17     1071.33     27.87 o 
   6  -5   5      320.68      307.65     30.48 o 
   7  -5   5       16.77       76.11     36.39 o 
  -7  -4   5      111.91      147.14     30.16 o 
  -6  -4   5      621.79      624.78     50.97 o 
  -5  -4   5     1794.34     1731.44     55.83 o 
  -4  -4   5     1245.56     1162.27     37.85 o 
  -3  -4   5     2644.46     2533.58     86.42 o 
  -2  -4   5     1004.03      955.23     40.99 o 
  -1  -4   5    10108.37    10718.09    367.90 o 
   0  -4   5     2386.34     2422.81     41.69 o 
   1  -4   5       19.15       31.87      8.51 o 
   2  -4   5      141.35      146.77     13.01 o 
   3  -4   5        1.07        6.93      5.09 o 
   4  -4   5       27.51       22.82      9.37 o 
   5  -4   5      649.38      610.70     29.74 o 
   6  -4   5      706.83      720.57     26.94 o 
   7  -4   5      103.32      113.71     26.87 o 
   8  -4   5       48.84       71.78     31.93 o 
  -7  -3   5       42.71       38.17     18.68 o 
  -6  -3   5      402.72      457.03     54.26 o 
  -5  -3   5      552.20      598.96     58.77 o 
  -4  -3   5     4416.44     4395.60     66.01 o 
  -3  -3   5     8027.47     8182.21    121.83 o 
  -2  -3   5     6401.68     6554.49    111.71 o 
  -1  -3   5     8766.88     8829.54     87.57 o 
   0  -3   5     3601.24     3236.47     44.87 o 
   1  -3   5    12755.99    12823.77    127.08 o 
   2  -3   5     2658.52     2561.12     42.78 o 
   3  -3   5      616.90      658.11     17.64 o 
   4  -3   5      962.19      957.92     18.07 o 
   5  -3   5      844.80      843.59     27.07 o 
   6  -3   5      572.08      579.45     36.18 o 
   7  -3   5        2.42       21.01     23.84 o 
   8  -3   5        3.33       19.10     39.02 o 
  -7  -2   5        4.78       26.07     35.63 o 
  -6  -2   5      335.43      404.34     27.70 o 
  -5  -2   5      312.03      338.37     47.53 o 
  -4  -2   5      841.69      872.30     27.05 o 
  -3  -2   5     2968.83     3002.08     63.07 o 
  -2  -2   5     8814.27     8805.58     99.23 o 
  -1  -2   5     5434.66     5320.15     70.18 o 
   0  -2   5     5761.08     5851.26     60.50 o 
   1  -2   5     2218.83     2145.15     34.76 o 
   2  -2   5     5209.64     5187.94    112.27 o 
   3  -2   5     4605.71     4773.24     60.76 o 
   4  -2   5     1456.13     1424.14     57.64 o 
   5  -2   5     2775.09     2819.47     59.77 o 
   6  -2   5     1484.79     1478.09     45.41 o 
   7  -2   5      325.34      341.61     29.12 o 
   8  -2   5      381.32      362.73     45.39 o 
  -7  -1   5      161.62      148.66     24.09 o 
  -6  -1   5      593.54      536.07     35.65 o 
  -5  -1   5       33.71       25.90     13.47 o 
  -4  -1   5      171.12      132.69     22.57 o 
  -3  -1   5       12.21       18.71      7.45 o 
  -2  -1   5       69.66       89.86     14.25 o 
  -1  -1   5        6.38       16.85      4.04 o 
   0  -1   5     1869.49     1921.28     22.82 o 
   1  -1   5       65.69       72.59      6.14 o 
   2  -1   5     3215.34     3429.90     47.54 o 
   3  -1   5     1402.43     1335.69     43.71 o 
   4  -1   5     1178.01     1086.78     31.79 o 
   5  -1   5      962.81      919.97     29.63 o 
   6  -1   5      943.26      906.41     36.42 o 
   7  -1   5     1150.47     1126.78     42.23 o 
   8  -1   5      351.18      316.13     47.18 o 
  -7   0   5      424.71      471.30     37.80 o 
  -6   0   5      849.07      860.11     32.01 o 
  -5   0   5     1290.57     1310.02     64.61 o 
  -4   0   5     3414.92     3570.53     73.35 o 
  -3   0   5     2592.56     2747.09     63.62 o 
  -2   0   5     7589.24     7500.15     93.40 o 
  -1   0   5     6861.08     6858.86     63.59 o 
   0   0   5     5478.37     5487.88     58.44 o 
   1   0   5    14877.50    15005.63    152.05 o 
   2   0   5     7536.13     7660.11     63.23 o 
   3   0   5     1358.33     1181.75     21.25 o 
   4   0   5       74.25       65.12     14.56 o 
   5   0   5      404.69      400.74     21.49 o 
   6   0   5        2.27        6.80     12.24 o 
   7   0   5        7.05        4.54     14.08 o 
   8   0   5       44.70       37.79     16.81 o 
  -7   1   5       32.27       49.55     19.61 o 
  -6   1   5      209.02      215.80     34.91 o 
  -5   1   5      696.36      724.15     92.69 o 
  -4   1   5      864.88      922.46     43.54 o 
  -3   1   5     4049.61     4354.11     85.03 o 
  -2   1   5     7561.53     7575.97     90.41 o 
  -1   1   5    27926.13    28606.32    281.21 o 
   0   1   5    19044.07    18779.21    220.87 o 
   1   1   5    11522.13    11596.50     92.83 o 
   2   1   5    14535.03    14794.79    117.74 o 
   3   1   5     8981.86     9150.45    122.71 o 
   4   1   5     8594.08     8857.14     98.91 o 
   5   1   5      995.82      963.17     47.82 o 
   6   1   5      210.17      254.51     31.97 o 
   7   1   5      169.86      187.61     26.98 o 
   8   1   5      155.52      155.70     39.49 o 
   9   1   5       12.52       30.08     16.87 o 
  -7   2   5       17.89       21.59     15.79 o 
  -6   2   5       50.58       46.37     16.65 o 
  -5   2   5       55.95       74.31     16.16 o 
  -4   2   5       12.80       12.46     12.73 o 
  -3   2   5      358.49      412.68     27.32 o 
  -2   2   5      158.04      184.84     33.81 o 
  -1   2   5     3709.77     3852.25     64.85 o 
   0   2   5     7450.74     7627.20     71.14 o 
   1   2   5    24160.89    24129.96    206.08 o 
   2   2   5     8861.78     8983.46     80.41 o 
   3   2   5     3785.74     3812.77     53.24 o 
   4   2   5     4141.95     3955.38     55.62 o 
   5   2   5     2862.82     2911.78     49.42 o 
   6   2   5     1679.55     1735.24     79.34 o 
   7   2   5      342.13      346.81     27.24 o 
   8   2   5      373.56      352.13     53.59 o 
   9   2   5      156.47      120.22     29.20 o 
  -7   3   5       67.31       52.81     18.88 o 
  -6   3   5      412.84      438.86     45.08 o 
  -5   3   5     1661.32     1792.55     58.04 o 
  -4   3   5     2681.50     2688.34     94.38 o 
  -3   3   5     2639.24     2587.35     70.44 o 
  -2   3   5      333.48      301.62     15.07 o 
  -1   3   5     1378.18     1400.42     29.17 o 
   0   3   5     5611.58     5830.94     83.69 o 
   1   3   5      346.46      331.56     10.93 o 
   2   3   5      231.73      260.61      9.00 o 
   3   3   5        4.22       13.17      7.06 o 
   4   3   5      305.69      315.79     13.80 o 
   5   3   5      234.98      269.76     24.36 o 
   6   3   5      209.10      210.42     27.86 o 
   7   3   5      443.40      400.94     31.59 o 
   8   3   5      197.13      170.81     22.53 o 
   9   3   5      112.87       57.97     16.84 o 
  -6   4   5      682.87      819.44     58.35 o 
  -5   4   5      818.22      812.27     42.44 o 
  -4   4   5     2119.85     2135.66     69.70 o 
  -3   4   5     5531.01     5678.96    121.79 o 
  -2   4   5     6542.36     6406.64    100.20 o 
  -1   4   5    11007.56    11136.67    127.02 o 
   0   4   5     2625.19     2452.82     56.23 o 
   1   4   5    20824.70    21082.00    813.41 o 
   2   4   5    12001.62    11886.19    157.40 o 
   3   4   5     7244.99     7387.17    124.00 o 
   4   4   5     5143.40     5252.87     78.57 o 
   5   4   5     2244.04     2355.35     60.04 o 
   6   4   5     1418.95     1425.95     60.04 o 
   7   4   5      130.35      144.25     21.50 o 
   8   4   5       41.47       73.18     19.14 o 
   9   4   5        1.06       21.63     16.10 o 
  -6   5   5        0.62       42.87     19.72 o 
  -5   5   5      759.85      795.85     43.28 o 
  -4   5   5      477.54      527.97     44.16 o 
  -3   5   5      868.16      842.10     35.54 o 
  -2   5   5     1870.34     1762.92     57.00 o 
  -1   5   5     3553.40     3507.20     51.74 o 
   0   5   5     2530.76     2517.78     51.27 o 
   1   5   5     6945.22     6685.76    206.13 o 
   2   5   5     4263.76     4037.36     91.59 o 
   3   5   5    13759.76    14240.92    154.14 o 
   4   5   5     4818.97     4703.49     68.07 o 
   5   5   5     4363.76     4570.01     92.83 o 
   6   5   5     2907.81     2932.04     80.23 o 
   7   5   5      703.58      681.80     28.24 o 
   8   5   5      134.41      133.90     23.09 o 
   9   5   5       28.20       29.53     11.85 o 
  -6   6   5       96.12       57.85     24.34 o 
  -5   6   5      119.92      128.34     31.11 o 
  -4   6   5      639.42      666.82     40.34 o 
  -3   6   5      365.84      385.18     32.09 o 
  -2   6   5       79.42       80.14     24.68 o 
  -1   6   5      158.88      184.08     20.95 o 
   0   6   5      135.55      148.89     14.23 o 
   1   6   5      158.08      139.45     17.65 o 
   2   6   5     1378.04     1450.76     43.80 o 
   3   6   5     1908.05     1901.51     35.67 o 
   4   6   5     1428.23     1416.84     66.64 o 
   5   6   5      765.55      735.64     28.38 o 
   6   6   5      356.88      311.12     21.38 o 
   7   6   5      384.86      323.21     23.52 o 
   8   6   5      264.60      229.21     35.15 o 
   9   6   5       60.82       57.39     22.83 o 
  -5   7   5      792.42      729.08     69.07 o 
  -4   7   5      449.78      424.54     37.91 o 
  -3   7   5     3823.64     3861.63    129.56 o 
  -2   7   5     4917.07     4823.47    103.81 o 
  -1   7   5     8002.47     8179.89    145.60 o 
   0   7   5     2744.81     2714.31     68.75 o 
   1   7   5     2755.98     2638.43     54.67 o 
   2   7   5     3295.22     3236.43     66.29 o 
   3   7   5     2562.35     2687.42     63.12 o 
   4   7   5       13.72       18.70      9.24 o 
   5   7   5       15.30       32.39     12.75 o 
   6   7   5       23.34       31.30      8.09 o 
   7   7   5      198.91      221.60     33.06 o 
   8   7   5       17.57       25.18     11.14 o 
  -5   8   5      309.14      283.64     40.91 o 
  -4   8   5      367.72      342.16     42.17 o 
  -3   8   5     1718.10     1762.67     47.50 o 
  -2   8   5      754.13      813.71     28.36 o 
  -1   8   5     9169.58     9402.21    132.88 o 
   0   8   5     8086.83     7956.05    302.40 o 
   1   8   5     5538.47     5508.23     92.62 o 
   2   8   5     2559.12     2471.38     60.36 o 
   3   8   5     2845.62     2846.65     64.95 o 
   4   8   5     2779.72     2736.57     52.76 o 
   5   8   5     2286.46     2379.30    121.28 o 
   6   8   5      572.89      603.89     30.48 o 
   7   8   5      459.88      468.66     44.72 o 
   8   8   5      167.00      169.21     30.03 o 
  -4   9   5        6.50       36.54     18.03 o 
  -3   9   5      171.07      144.04     18.90 o 
  -2   9   5      762.60      745.72     38.36 o 
  -1   9   5       54.31       54.54     17.70 o 
   0   9   5       40.33       40.13     22.26 o 
   1   9   5     1821.91     1819.18     46.41 o 
   2   9   5     1917.04     1878.80     52.37 o 
   3   9   5     1051.84     1038.70     41.55 o 
   4   9   5      572.52      611.43     31.58 o 
   5   9   5     1209.00     1225.76     46.69 o 
   6   9   5     1282.23     1269.39     48.96 o 
   7   9   5      250.66      293.70     27.97 o 
   8   9   5      266.19      201.34     38.09 o 
  -4  10   5      442.41      352.24     80.35 o 
  -3  10   5      544.74      524.84     33.15 o 
  -2  10   5       91.57       91.04     19.56 o 
  -1  10   5      948.30      947.54     37.11 o 
   0  10   5       25.20       39.31     14.14 o 
   1  10   5     2030.45     1935.22     50.37 o 
   2  10   5      480.93      424.21     19.13 o 
   3  10   5      357.70      360.42     39.17 o 
   4  10   5       30.59       27.33     10.89 o 
   5  10   5       73.29       73.63     19.44 o 
   6  10   5      240.85      232.90     35.95 o 
   7  10   5      145.60      112.56     33.10 o 
   8  10   5      215.13      138.47     44.89 o 
  -3  11   5      501.85      460.70     71.95 o 
  -2  11   5      972.53      936.01     55.60 o 
  -1  11   5     2570.24     2594.21     73.56 o 
   0  11   5     1896.85     1891.49     52.26 o 
   1  11   5     3202.68     3148.54    184.69 o 
   2  11   5     2255.37     2131.79    109.86 o 
   3  11   5     2104.91     2188.82     98.18 o 
   4  11   5      623.48      649.84     38.79 o 
   5  11   5      750.36      761.18     31.40 o 
   6  11   5      198.51      200.66     49.97 o 
   7  11   5       37.28       88.87     80.44 o 
  -2  12   5      245.21      183.65     31.82 o 
  -1  12   5      375.01      359.43     57.94 o 
   0  12   5     1058.57      965.26     49.27 o 
   1  12   5      652.12      546.38     51.81 o 
   2  12   5     4072.06     4307.38    127.25 o 
   3  12   5      980.27     1050.16     29.48 o 
   4  12   5      797.59      724.49     51.00 o 
   5  12   5      578.87      621.17     47.40 o 
   6  12   5      223.81      310.11     99.22 o 
   7  12   5      194.04      236.19     87.27 o 
  -1  13   5       13.90       21.02     18.04 o 
   0  13   5      126.24      116.15     41.30 o 
   1  13   5        1.35       53.81     24.27 o 
   2  13   5      229.21      204.31     47.53 o 
   3  13   5        8.74        5.32     23.51 o 
   4  13   5      857.87      861.50     79.57 o 
   5  13   5       14.84       19.30     15.66 o 
   6  13   5       33.35       27.99     14.76 o 
   0  14   5      305.00      280.68     76.45 o 
   1  14   5      197.27      239.37     46.81 o 
   2  14   5      353.36      395.81     66.86 o 
   3  14   5      267.71      167.79     54.99 o 
   4  14   5      236.69      158.09     35.97 o 
   5  14   5       36.98       32.26     19.77 o 
  -3 -12   6      429.92      485.72    102.01 o 
  -2 -12   6      171.50      110.72     32.19 o 
  -1 -12   6      275.05      291.72     37.87 o 
   0 -12   6       36.11       59.78     18.89 o 
   1 -12   6       64.99       49.93     25.24 o 
   2 -12   6       18.00       16.60     14.58 o 
  -4 -11   6     1224.75     1349.19     85.32 o 
  -3 -11   6      183.16      189.38     51.16 o 
  -2 -11   6      680.58      822.18     92.19 o 
  -1 -11   6      991.83     1044.09    115.59 o 
   0 -11   6     1455.23     1479.22     95.16 o 
   1 -11   6      825.04      804.60     28.58 o 
   2 -11   6      294.86      360.13     89.63 o 
   3 -11   6     1101.27     1109.62     59.24 o 
  -5 -10   6       13.05       22.82     18.56 o 
  -4 -10   6      231.42      191.65     51.10 o 
  -3 -10   6       51.52       45.10     21.61 o 
  -2 -10   6     1041.32     1014.64     68.86 o 
  -1 -10   6       76.78       79.44     43.62 o 
   0 -10   6     1419.27     1403.66     46.23 o 
   1 -10   6     1145.60     1242.08     40.86 o 
   2 -10   6     1105.38     1087.58     60.22 o 
   3 -10   6     1121.75     1109.14    128.17 o 
   4 -10   6      285.76      345.26     44.93 o 
  -5  -9   6      392.44      310.49     83.77 o 
  -4  -9   6      797.25      764.52     66.98 o 
  -3  -9   6      269.59      275.99     86.05 o 
  -2  -9   6      180.50      212.26     37.11 o 
  -1  -9   6      144.80      202.45     29.06 o 
   0  -9   6       23.65       28.65     10.38 o 
   1  -9   6        1.95        8.25     17.82 o 
   2  -9   6      634.09      684.36     45.79 o 
   3  -9   6       87.66       84.65     39.26 o 
   4  -9   6       75.05       76.70     25.67 o 
   5  -9   6      202.46      231.65     37.63 o 
  -6  -8   6      227.55      232.93     57.80 o 
  -5  -8   6      690.18      629.53     68.45 o 
  -4  -8   6     2724.46     2830.64    147.16 o 
  -3  -8   6     2140.82     2095.94     73.49 o 
  -2  -8   6     3155.57     3139.40     92.70 o 
  -1  -8   6     1030.54     1043.66     46.52 o 
   0  -8   6     3224.32     3228.09     98.53 o 
   1  -8   6      235.86      252.48     41.85 o 
   2  -8   6       89.18       87.02     19.42 o 
   3  -8   6       76.08       50.81     15.11 o 
   4  -8   6       52.83      107.13     33.86 o 
   5  -8   6      179.11      217.56     31.13 o 
   6  -8   6        7.04       41.60     24.36 o 
  -6  -7   6      282.54      248.44     65.66 o 
  -5  -7   6      335.50      435.32    113.24 o 
  -4  -7   6      911.07      937.08     81.86 o 
  -3  -7   6     1060.23     1135.52     86.75 o 
  -2  -7   6     4532.40     4721.32    129.67 o 
  -1  -7   6     2863.33     2787.01     49.53 o 
   0  -7   6     2508.59     2553.28     58.90 o 
   1  -7   6     1490.47     1501.40     59.78 o 
   2  -7   6     6401.05     6830.20    270.49 o 
   3  -7   6     1621.03     1496.15     80.21 o 
   4  -7   6      594.48      689.97     74.37 o 
   5  -7   6      390.39      476.89     39.08 o 
   6  -7   6      475.64      476.28     81.00 o 
  -6  -6   6       20.26       29.15     21.05 o 
  -5  -6   6       30.06       31.62     22.20 o 
  -4  -6   6       48.23       48.19     20.65 o 
  -3  -6   6       68.74       69.06     24.93 o 
  -2  -6   6        3.24       30.34     14.50 o 
  -1  -6   6      718.37      579.03     61.51 o 
   0  -6   6      184.22      178.87     16.20 o 
   1  -6   6      363.10      388.22     23.74 o 
   2  -6   6      407.82      424.54     21.55 o 
   3  -6   6     1643.35     1553.97     48.15 o 
   4  -6   6     2365.49     2394.83    103.43 o 
   5  -6   6      747.52      777.47     89.95 o 
   6  -6   6      468.34      456.28     45.99 o 
   7  -6   6      302.96      302.69     37.05 o 
  -7  -5   6      211.89      201.02     42.54 o 
  -6  -5   6      302.42      278.30     43.29 o 
  -5  -5   6      638.94      597.26    108.51 o 
  -4  -5   6     1386.78     1396.41     70.58 o 
  -3  -5   6      273.47      333.00     33.79 o 
  -2  -5   6     2256.40     2229.73     73.75 o 
  -1  -5   6     3018.32     2961.35    120.38 o 
   0  -5   6     3293.86     3351.73     59.59 o 
   1  -5   6      361.73      317.22     19.14 o 
   2  -5   6      742.14      730.65     25.98 o 
   3  -5   6       44.51       39.67      8.66 o 
   4  -5   6       43.52       39.35      7.38 o 
   5  -5   6     1002.70      987.74     30.45 o 
   6  -5   6       96.05       64.76     22.66 o 
   7  -5   6        5.31       16.35     21.07 o 
  -7  -4   6      149.70      173.93     34.39 o 
  -6  -4   6      287.55      260.22     66.65 o 
  -5  -4   6      823.68      855.37     55.73 o 
  -4  -4   6     2270.14     2276.62     95.45 o 
  -3  -4   6     2061.78     2080.08     73.23 o 
  -2  -4   6     8143.48     8221.70    259.90 o 
  -1  -4   6     6078.15     6069.95    117.71 o 
   0  -4   6     8884.30     8645.53    126.26 o 
   1  -4   6     4224.60     4004.35     49.63 o 
   2  -4   6     3192.02     2979.95     58.39 o 
   3  -4   6     2687.44     2578.06     52.96 o 
   4  -4   6     1734.39     1688.41     35.04 o 
   5  -4   6      314.75      338.52     16.42 o 
   6  -4   6      353.95      330.24     38.94 o 
   7  -4   6        3.43       18.89     25.48 o 
  -7  -3   6        1.58       29.58     20.56 o 
  -6  -3   6       14.73       27.65     19.77 o 
  -5  -3   6       13.52       60.43     23.34 o 
  -4  -3   6      393.65      368.20     15.09 o 
  -3  -3   6      821.51      825.68     33.03 o 
  -2  -3   6     2530.76     2572.20     77.58 o 
  -1  -3   6     5418.86     5375.01     86.15 o 
   0  -3   6     7606.95     7727.88     76.77 o 
   1  -3   6    15318.15    15086.32    144.89 o 
   2  -3   6     6858.87     6986.57     92.61 o 
   3  -3   6     2481.17     2465.06     78.38 o 
   4  -3   6     1730.98     1735.86     42.48 o 
   5  -3   6     1628.68     1646.13     52.35 o 
   6  -3   6      754.08      782.41     54.58 o 
   7  -3   6      529.66      551.43     46.61 o 
   8  -3   6      237.77      199.93     36.13 o 
  -7  -2   6      329.23      338.22     54.27 o 
  -6  -2   6      416.15      468.15     55.41 o 
  -5  -2   6     1680.44     1655.47     42.45 o 
  -4  -2   6     1440.84     1369.33     34.53 o 
  -3  -2   6      456.30      431.02     33.32 o 
  -2  -2   6      133.49      129.94      9.59 o 
  -1  -2   6      514.58      506.44     32.05 o 
   0  -2   6     2947.78     3219.60     50.20 o 
   1  -2   6     1264.05     1465.28     23.68 o 
   2  -2   6      558.44      561.25     31.34 o 
   3  -2   6      604.38      603.55     30.48 o 
   4  -2   6      147.73      163.47     10.89 o 
   5  -2   6      548.88      574.75     25.07 o 
   6  -2   6      476.26      450.25     32.60 o 
   7  -2   6      352.89      389.80     25.20 o 
   8  -2   6       15.15       10.77     11.51 o 
  -7  -1   6      450.62      508.50     80.56 o 
  -6  -1   6      685.00      724.66     40.32 o 
  -5  -1   6     2079.05     2091.24    100.18 o 
  -4  -1   6     2656.04     2832.47     68.00 o 
  -3  -1   6     6859.91     7028.28    147.51 o 
  -2  -1   6     8344.96     8630.37     99.78 o 
  -1  -1   6     4472.25     4571.00     68.87 o 
   0  -1   6     6163.11     6148.53     79.35 o 
   1  -1   6     3156.69     3026.16     44.57 o 
   2  -1   6     9430.15     9792.39    172.17 o 
   3  -1   6      820.26      788.90     28.72 o 
   4  -1   6      882.87      860.33     25.22 o 
   5  -1   6      647.30      635.09     15.90 o 
   6  -1   6      331.70      353.99     21.55 o 
   7  -1   6        8.31       24.29     13.73 o 
   8  -1   6       82.76       37.67     33.35 o 
  -7   0   6       51.62      100.32     63.31 o 
  -6   0   6      409.30      545.98     44.99 o 
  -5   0   6     1186.76     1170.80     52.31 o 
  -4   0   6     1116.07     1185.53     37.05 o 
  -3   0   6     2036.57     2140.18     56.72 o 
  -2   0   6     6235.77     6261.86     74.45 o 
  -1   0   6     9022.05     9235.38    106.20 o 
   0   0   6     6019.73     5895.21     70.47 o 
   1   0   6    15150.83    15293.95    133.71 o 
   2   0   6    12146.88    12096.08    119.46 o 
   3   0   6    20981.92    22158.68    319.92 o 
   4   0   6     6647.55     6726.64     99.37 o 
   5   0   6     1289.08     1229.40     31.17 o 
   6   0   6     1582.49     1594.38     50.59 o 
   7   0   6      336.11      443.01     41.08 o 
   8   0   6       90.99       87.29     30.72 o 
  -7   1   6       12.76       42.27     23.95 o 
  -6   1   6       45.25       51.31     17.12 o 
  -5   1   6      287.91      331.89     48.26 o 
  -4   1   6        5.57       25.57     16.08 o 
  -3   1   6      818.89      929.32     42.81 o 
  -2   1   6      169.24      196.33     29.75 o 
  -1   1   6       64.55       69.54     10.78 o 
   0   1   6     1284.79     1270.24     19.06 o 
   1   1   6     8974.56     9314.17     76.25 o 
   2   1   6      369.66      361.46     11.71 o 
   3   1   6     7823.17     7912.67     91.81 o 
   4   1   6     3961.39     3770.37     62.87 o 
   5   1   6     4686.78     4710.60     75.56 o 
   6   1   6     1081.09     1021.17     35.75 o 
   7   1   6      522.71      472.36     37.54 o 
   8   1   6      383.61      351.23     45.75 o 
   9   1   6       95.28       75.30     33.62 o 
  -7   2   6      182.61      151.55     35.14 o 
  -6   2   6      444.78      497.00     54.83 o 
  -5   2   6     1234.76     1230.85     59.21 o 
  -4   2   6     1986.96     2024.82     55.43 o 
  -3   2   6     4393.29     4516.05    121.50 o 
  -2   2   6     3667.43     3706.29     62.14 o 
  -1   2   6    14450.55    14803.41    164.86 o 
   0   2   6     9126.53     9332.55     94.54 o 
   1   2   6     2207.19     2176.75     32.21 o 
   2   2   6     1593.65     1648.11     26.79 o 
   3   2   6       70.48       76.76     10.71 o 
   4   2   6      251.06      265.24     17.35 o 
   5   2   6      191.58      205.67     21.03 o 
   6   2   6        7.90       30.51      9.50 o 
   7   2   6        3.02       28.53     14.46 o 
   8   2   6        2.18       16.59     14.96 o 
   9   2   6       30.38       44.38     14.40 o 
  -6   3   6      430.43      409.07     56.24 o 
  -5   3   6     1152.39     1191.79     76.37 o 
  -4   3   6     2606.01     2755.76     95.02 o 
  -3   3   6     5444.68     5551.56    108.10 o 
  -2   3   6     7367.08     7386.15    160.58 o 
  -1   3   6     8107.43     8029.85    115.02 o 
   0   3   6    10200.42     9913.83    111.22 o 
   1   3   6     6596.37     6708.17     86.13 o 
   2   3   6     4433.72     4531.29     69.81 o 
   3   3   6     6201.30     6259.26    148.12 o 
   4   3   6     3370.32     3392.09     78.25 o 
   5   3   6     3676.43     3572.58     71.51 o 
   6   3   6      632.52      686.28     28.56 o 
   7   3   6      325.69      369.10     24.53 o 
   8   3   6      275.79      271.80     36.16 o 
   9   3   6       66.16       46.60     18.30 o 
  -6   4   6       10.55        9.28     10.70 o 
  -5   4   6       61.93       90.51     30.07 o 
  -4   4   6      342.96      344.08     33.22 o 
  -3   4   6     1513.16     1554.95     87.18 o 
  -2   4   6     1963.59     1931.92     74.85 o 
  -1   4   6     1104.29     1038.19     41.94 o 
   0   4   6     5331.18     5512.45     81.16 o 
   1   4   6     4871.15     4863.38     75.80 o 
   2   4   6     5333.96     5177.01    111.16 o 
   3   4   6     2336.59     2267.46     44.88 o 
   4   4   6     1580.62     1585.08     38.07 o 
   5   4   6     3449.58     3535.01    144.00 o 
   6   4   6     2170.16     2273.70     54.48 o 
   7   4   6     1308.64     1344.32     33.16 o 
   8   4   6      195.67      204.03     23.81 o 
   9   4   6      196.06      176.64     30.09 o 
  -6   5   6      131.44      124.77     30.78 o 
  -5   5   6      864.04      905.50     72.31 o 
  -4   5   6     1641.74     1622.59     61.12 o 
  -3   5   6     1067.90     1041.04     79.50 o 
  -2   5   6      275.43      259.66     24.71 o 
  -1   5   6      103.59       91.48     16.99 o 
   0   5   6     1231.30     1211.39     23.13 o 
   1   5   6     2774.88     2655.70    157.13 o 
   2   5   6       10.97       27.19     18.32 o 
   3   5   6      222.98      211.03     12.83 o 
   4   5   6      153.69      152.30     12.43 o 
   5   5   6      457.06      445.69     31.25 o 
   6   5   6      748.27      673.58     28.83 o 
   7   5   6      493.61      507.70     32.50 o 
   8   5   6      248.00      246.39     25.20 o 
   9   5   6       18.95       49.22     20.95 o 
  -5   6   6      386.25      475.44     42.21 o 
  -4   6   6      404.66      436.94     39.52 o 
  -3   6   6     3128.38     3158.19    104.57 o 
  -2   6   6     5898.10     5978.96    103.43 o 
  -1   6   6     9686.15     9747.97     92.77 o 
   0   6   6     6373.14     6535.63     86.06 o 
   1   6   6     3951.52     3751.02     51.10 o 
   2   6   6     9947.16     9926.17    610.27 o 
   3   6   6     1284.14     1185.10     32.17 o 
   4   6   6      660.16      603.91     19.91 o 
   5   6   6      148.46      129.00     24.22 o 
   6   6   6       88.19      110.92     24.79 o 
   7   6   6       37.75       60.51     14.78 o 
   8   6   6       33.86       20.65     14.34 o 
   9   6   6        3.40       16.55     12.26 o 
  -5   7   6       80.36       39.80     19.96 o 
  -4   7   6      592.54      611.41     45.28 o 
  -3   7   6      263.10      274.31     37.90 o 
  -2   7   6      304.24      300.46     55.89 o 
  -1   7   6     4208.65     4290.82     81.67 o 
   0   7   6     5253.75     5229.47     88.55 o 
   1   7   6     6081.99     5959.80     79.94 o 
   2   7   6     7828.10     7773.46    157.17 o 
   3   7   6     4787.98     4734.66     90.26 o 
   4   7   6     4980.90     4859.91     79.44 o 
   5   7   6      139.92      160.99     17.02 o 
   6   7   6      396.09      467.46     38.07 o 
   7   7   6      313.87      331.91     47.64 o 
   8   7   6      131.56      208.56     46.58 o 
  -5   8   6      182.28      127.24     44.07 o 
  -4   8   6      137.10      122.15     28.09 o 
  -3   8   6      146.41      142.32     28.51 o 
  -2   8   6        4.18       26.41     16.62 o 
  -1   8   6       67.15       48.46     11.65 o 
   0   8   6      183.11      185.31     13.65 o 
   1   8   6      770.24      750.33     20.75 o 
   2   8   6      939.06      862.11     30.68 o 
   3   8   6      539.17      550.93     29.55 o 
   4   8   6     1117.32     1080.65     34.65 o 
   5   8   6     1428.03     1342.22     46.78 o 
   6   8   6      658.20      704.12     35.09 o 
   7   8   6      202.82      231.46     27.21 o 
   8   8   6      215.62      204.26     33.66 o 
  -4   9   6      655.69      673.56     40.08 o 
  -3   9   6      537.32      565.93     31.43 o 
  -2   9   6     1331.58     1277.81     37.33 o 
  -1   9   6     1578.80     1575.79     51.52 o 
   0   9   6      908.64      946.86     42.70 o 
   1   9   6      813.37      798.45     46.41 o 
   2   9   6      414.43      416.76     13.33 o 
   3   9   6      448.30      403.36     24.86 o 
   4   9   6      983.53     1035.98     33.33 o 
   5   9   6        3.16        8.47      7.33 o 
   6   9   6       13.78       16.91     13.46 o 
   7   9   6       82.87       43.01     16.33 o 
   8   9   6       54.31       61.87     26.39 o 
  -4  10   6      651.89      621.20     49.73 o 
  -3  10   6      832.55      841.19     33.03 o 
  -2  10   6      929.04     1010.93     55.81 o 
  -1  10   6      883.04      880.52     30.90 o 
   0  10   6     2213.36     2248.26     54.07 o 
   1  10   6     1440.41     1429.49     50.05 o 
   2  10   6     1625.11     1605.60     96.36 o 
   3  10   6     1500.84     1493.82     75.73 o 
   4  10   6     2266.61     2422.40     62.70 o 
   5  10   6      911.20     1022.63     35.75 o 
   6  10   6      818.32      890.76     68.62 o 
   7  10   6       67.11      103.40     31.63 o 
   8  10   6       43.55       37.07     42.14 o 
  -3  11   6        5.04       34.03     10.55 o 
  -2  11   6      216.60      248.51     29.17 o 
  -1  11   6      394.23      355.40     27.27 o 
   0  11   6       71.19       69.47     13.58 o 
   1  11   6      961.50     1030.34     58.10 o 
   2  11   6     2949.60     2981.04     97.97 o 
   3  11   6      831.40      929.34     44.23 o 
   4  11   6     1052.80     1119.52    114.63 o 
   5  11   6      621.69      547.96    119.74 o 
   6  11   6      799.42      918.31     74.70 o 
   7  11   6      368.26      358.84     49.75 o 
  -2  12   6      263.75      270.06     32.09 o 
  -1  12   6      135.46      173.40     31.81 o 
   0  12   6      201.58      222.96     55.00 o 
   1  12   6       13.48       14.61     14.26 o 
   2  12   6        7.16       12.66     40.94 o 
   3  12   6      425.07      536.13     62.54 o 
   4  12   6      545.52      474.73     55.20 o 
   5  12   6      309.45      271.20     98.02 o 
   6  12   6       75.23      110.43     37.50 o 
   7  12   6      122.81       90.87     30.42 o 
  -1  13   6     1354.76     1441.55     67.92 o 
   0  13   6      998.87     1083.98     54.44 o 
   1  13   6      558.38      520.56     95.32 o 
   2  13   6      707.02      745.55    111.12 o 
   3  13   6      354.55      451.57     55.68 o 
   4  13   6      311.88      357.25     37.39 o 
   5  13   6       38.12       18.49     31.15 o 
   6  13   6       79.48       61.37     28.40 o 
   0  14   6      380.03      277.22     73.17 o 
   1  14   6      573.33      537.75     83.58 o 
   2  14   6      516.02      552.73     95.54 o 
   3  14   6      671.95      746.35     96.70 o 
   4  14   6      432.59      308.16     90.26 o 
   5  14   6      349.83      340.29     94.98 o 
  -2 -12   7      442.88      419.74     66.80 o 
  -1 -12   7      754.36      838.44     39.11 o 
   0 -12   7      677.78      564.93    223.27 o 
   1 -12   7      848.65      926.41     68.14 o 
  -3 -11   7      123.51      142.47     37.68 o 
  -2 -11   7       79.19       33.08     19.97 o 
  -1 -11   7      344.67      375.09     60.51 o 
   0 -11   7      129.55       92.81     22.43 o 
   1 -11   7      222.85      118.47     59.67 o 
   2 -11   7      158.28      175.09     25.21 o 
   3 -11   7      925.62      972.31     47.52 o 
  -4 -10   7      144.66      100.99     28.83 o 
  -3 -10   7      335.15      378.75     53.00 o 
  -2 -10   7      623.82      431.42     95.88 o 
  -1 -10   7      122.28      180.96     30.64 o 
   0 -10   7      136.42      119.05     23.20 o 
   1 -10   7       20.69       24.53     11.00 o 
   2 -10   7       20.90       56.68     23.38 o 
   3 -10   7       17.98       19.12     19.79 o 
   4 -10   7       44.23        6.81     21.22 o 
  -5  -9   7      388.26      434.64     68.34 o 
  -4  -9   7      785.07      758.67     75.05 o 
  -3  -9   7     1734.97     1749.68     61.83 o 
  -2  -9   7      906.09      983.14     69.58 o 
  -1  -9   7     2299.84     2470.36     98.31 o 
   0  -9   7     3507.75     3570.44    128.40 o 
   1  -9   7     1766.02     1787.95     54.24 o 
   2  -9   7      130.25      153.38     35.71 o 
   3  -9   7      353.49      553.19     49.61 o 
   4  -9   7      481.34      513.32     54.12 o 
   5  -9   7      138.90      179.75     66.14 o 
  -5  -8   7       11.81       11.96     27.92 o 
  -4  -8   7      394.35      361.10     51.07 o 
  -3  -8   7      526.90      466.56     49.62 o 
  -2  -8   7     1299.15     1245.14     75.85 o 
  -1  -8   7     3096.61     3238.78    122.42 o 
   0  -8   7      743.65      744.28     37.26 o 
   1  -8   7     4708.82     4664.52    103.92 o 
   2  -8   7     1162.73     1184.79     31.41 o 
   3  -8   7     1398.21     1402.20     74.40 o 
   4  -8   7       91.15      136.24     85.32 o 
   5  -8   7      227.21      161.86     33.13 o 
  -6  -7   7      256.71      206.07     35.67 o 
  -5  -7   7       57.63       57.66     24.84 o 
  -4  -7   7       56.71       53.68     29.85 o 
  -3  -7   7      183.19      217.86     54.69 o 
  -2  -7   7      422.65      378.32     78.64 o 
  -1  -7   7      301.26      374.76     39.90 o 
   0  -7   7       90.68      109.16     12.51 o 
   1  -7   7      213.71      257.58     34.81 o 
   2  -7   7       23.36       26.73     11.06 o 
   3  -7   7     2217.62     2198.50    128.81 o 
   4  -7   7      132.91      136.83     25.74 o 
   5  -7   7      179.44      196.67     55.76 o 
   6  -7   7      133.42      156.82     59.71 o 
  -6  -6   7      564.83      634.25     77.97 o 
  -5  -6   7      721.61      769.18     67.78 o 
  -4  -6   7     1163.92     1144.01    138.12 o 
  -3  -6   7     2103.51     2117.14     79.00 o 
  -2  -6   7     1153.66     1127.48     76.85 o 
  -1  -6   7     1304.73     1304.94    100.89 o 
   0  -6   7      680.14      662.59     26.07 o 
   1  -6   7     1134.22     1088.30     50.08 o 
   2  -6   7      136.57      104.84     16.13 o 
   3  -6   7     1105.17     1080.09     40.92 o 
   4  -6   7      138.85      147.57     30.95 o 
   5  -6   7        5.03       20.85     19.46 o 
   6  -6   7       26.95       38.23     24.54 o 
  -6  -5   7      233.35      253.39     47.54 o 
  -5  -5   7     1357.29     1400.52     60.35 o 
  -4  -5   7     1156.35     1235.66    134.00 o 
  -3  -5   7     1017.62     1017.79     47.52 o 
  -2  -5   7     2851.75     2818.82     82.14 o 
  -1  -5   7     4892.47     4913.09    124.23 o 
   0  -5   7     6366.82     6374.70     95.63 o 
   1  -5   7     6322.61     6202.97     95.70 o 
   2  -5   7     3501.02     3511.24     72.81 o 
   3  -5   7     8533.42     8696.85    124.29 o 
   4  -5   7      212.15      195.12     24.66 o 
   5  -5   7      999.55      984.20     47.92 o 
   6  -5   7      183.33      183.94     46.25 o 
   7  -5   7      202.85      195.77     49.11 o 
  -6  -4   7       30.46       20.50     18.19 o 
  -5  -4   7        0.81        7.73     20.30 o 
  -4  -4   7        4.78      -17.47     20.37 o 
  -3  -4   7       48.48       52.90     22.40 o 
  -2  -4   7      290.52      275.62     41.53 o 
  -1  -4   7     1416.17     1474.12     39.33 o 
   0  -4   7     4063.33     4025.13     50.42 o 
   1  -4   7     2499.75     2455.86     44.20 o 
   2  -4   7     2035.52     1977.24     41.26 o 
   3  -4   7     4543.44     4737.81    111.12 o 
   4  -4   7     2564.16     2718.23     91.04 o 
   5  -4   7     1962.02     1782.98     57.16 o 
   6  -4   7       99.48       77.41     37.78 o 
   7  -4   7      161.92      237.88     37.31 o 
  -6  -3   7      545.13      599.75    133.05 o 
  -5  -3   7      570.91      585.91     94.80 o 
  -4  -3   7     1481.10     1536.65     62.87 o 
  -3  -3   7     2414.12     2289.20     18.37 o 
  -2  -3   7      830.19      885.39     49.51 o 
  -1  -3   7     3463.04     3386.85     65.75 o 
   0  -3   7     1111.12     1149.21     28.06 o 
   1  -3   7      922.15      978.81     24.23 o 
   2  -3   7     1254.12     1305.04     53.42 o 
   3  -3   7       61.62       90.65     27.93 o 
   4  -3   7       29.31       37.30     18.47 o 
   5  -3   7       22.06       24.94      6.00 o 
   6  -3   7     1220.28     1147.88     48.50 o 
   7  -3   7       29.84       55.56     26.84 o 
   8  -3   7        4.05       11.84     17.70 o 
  -6  -2   7      342.95      385.20    100.49 o 
  -5  -2   7     2323.72     2387.74    108.09 o 
  -4  -2   7     4345.77     4412.29    131.38 o 
  -3  -2   7     6375.74     6511.76     97.72 o 
  -2  -2   7     4102.13     4304.40    106.94 o 
  -1  -2   7     5987.65     6115.56     78.40 o 
   0  -2   7     7348.29     7385.27     89.78 o 
   1  -2   7     7938.27     8196.25     85.06 o 
   2  -2   7     4126.44     4063.58    148.82 o 
   3  -2   7     1875.67     1888.20     60.95 o 
   4  -2   7      677.61      708.66     30.86 o 
   5  -2   7     1707.32     1746.24     33.62 o 
   6  -2   7      104.90      109.91     22.77 o 
   7  -2   7      182.01      239.64     68.50 o 
   8  -2   7       64.14       35.35     26.40 o 
  -6  -1   7       44.34       71.25     26.59 o 
  -5  -1   7      158.42      115.03     28.24 o 
  -4  -1   7      116.22      108.74     21.29 o 
  -3  -1   7     2128.36     2174.17     51.12 o 
  -2  -1   7     5041.08     5017.69     79.39 o 
  -1  -1   7     6944.87     7105.58     82.79 o 
   0  -1   7     4438.85     4610.77     54.02 o 
   1  -1   7     3754.19     3670.29     43.25 o 
   2  -1   7     8414.08     8285.17    278.03 o 
   3  -1   7     8361.35     8933.89    175.58 o 
   4  -1   7     2896.14     3198.87     80.71 o 
   5  -1   7     3167.17     3303.68     67.30 o 
   6  -1   7     2056.05     2155.44     71.45 o 
   7  -1   7      776.97      670.69     72.33 o 
   8  -1   7      265.31      321.11     63.07 o 
  -6   0   7      154.35      176.26     29.02 o 
  -5   0   7       81.45       86.27     19.84 o 
  -4   0   7      262.74      260.19     37.71 o 
  -3   0   7      355.11      344.86     21.32 o 
  -2   0   7      503.85      522.52     28.93 o 
  -1   0   7      304.74      292.23     15.35 o 
   0   0   7        7.88       11.83      5.66 o 
   1   0   7      370.41      375.88     12.24 o 
   2   0   7     1054.74     1084.40     12.56 o 
   3   0   7     1475.71     1389.38     59.83 o 
   4   0   7     1389.48     1324.03     28.98 o 
   5   0   7     1337.97     1301.53     30.70 o 
   6   0   7     1359.02     1480.93     43.92 o 
   7   0   7      276.17      314.63     21.89 o 
   8   0   7      399.63      398.61     66.98 o 
  -6   1   7      414.94      488.81     56.88 o 
  -5   1   7     1143.90     1163.84     65.15 o 
  -4   1   7     1417.58     1342.67     61.94 o 
  -3   1   7     2623.43     2724.02     86.18 o 
  -2   1   7     4311.46     4215.57     81.10 o 
  -1   1   7     7214.39     7210.30    102.33 o 
   0   1   7     5428.28     5629.91     87.50 o 
   1   1   7     3103.53     2979.25     25.49 o 
   2   1   7     3499.86     3448.92     50.89 o 
   3   1   7     1986.41     1935.00     26.25 o 
   4   1   7       58.38       68.81      8.54 o 
   5   1   7       60.30       35.05     10.16 o 
   6   1   7        3.76       26.40     14.10 o 
   7   1   7       50.86       71.59     17.96 o 
   8   1   7       99.32       71.88     19.96 o 
  -6   2   7      240.48      189.68     39.66 o 
  -5   2   7      793.15      757.21     47.24 o 
  -4   2   7     1251.25     1325.62     35.80 o 
  -3   2   7     1708.03     1759.75     90.87 o 
  -2   2   7     3910.78     3997.60     83.70 o 
  -1   2   7    10886.68    11023.05    143.16 o 
   0   2   7    10365.91    10133.42    137.19 o 
   1   2   7     8266.05     7888.12     81.01 o 
   2   2   7    10735.11    11297.30    127.39 o 
   3   2   7     6272.54     6235.78     68.02 o 
   4   2   7     4773.83     4779.49     80.82 o 
   5   2   7      592.48      578.90     33.89 o 
   6   2   7      143.28      151.46     20.36 o 
   7   2   7      662.84      679.51     41.69 o 
   8   2   7      170.51      204.65     34.65 o 
   9   2   7       78.02       78.56     30.40 o 
  -6   3   7      251.60      240.55     81.42 o 
  -5   3   7      337.03      357.42     36.28 o 
  -4   3   7       40.43       28.39     13.69 o 
  -3   3   7      186.76      208.27     43.65 o 
  -2   3   7      291.71      294.84     50.12 o 
  -1   3   7     1871.17     1949.99     53.82 o 
   0   3   7     3362.56     3302.15     45.72 o 
   1   3   7     4770.31     4782.46     71.94 o 
   2   3   7     3114.85     3018.67     38.62 o 
   3   3   7      551.51      545.98     12.36 o 
   4   3   7     3778.01     3772.74    142.55 o 
   5   3   7     2135.27     2045.06     87.67 o 
   6   3   7     1950.00     1978.64     55.29 o 
   7   3   7      150.73      212.08     20.77 o 
   8   3   7      350.75      390.29     47.86 o 
   9   3   7      151.40      187.74     47.61 o 
  -6   4   7      235.38      249.11     39.92 o 
  -5   4   7     1147.21     1038.34     63.45 o 
  -4   4   7     1548.23     1548.51     49.17 o 
  -3   4   7     1873.95     2009.66     60.83 o 
  -2   4   7     1361.24     1456.18     50.55 o 
  -1   4   7     1054.66     1022.47     43.37 o 
   0   4   7     2556.37     2601.28     54.36 o 
   1   4   7       41.93       72.10     10.12 o 
   2   4   7      205.88      240.56     28.16 o 
   3   4   7        5.54        6.71      7.41 o 
   4   4   7      191.49      168.95     11.40 o 
   5   4   7       74.89       69.14     15.14 o 
   6   4   7      560.61      521.77     30.53 o 
   7   4   7       80.58       83.42     18.46 o 
   8   4   7      294.11      268.09     24.53 o 
   9   4   7       12.00       25.11     20.69 o 
  -5   5   7      613.61      537.48     50.37 o 
  -4   5   7      812.80      839.89     35.72 o 
  -3   5   7     2319.56     2276.22     81.21 o 
  -2   5   7     3158.22     3200.35     67.28 o 
  -1   5   7     2274.22     2269.39     61.51 o 
   0   5   7     3566.22     3676.61     58.44 o 
   1   5   7     6977.64     6664.00     89.37 o 
   2   5   7     8083.27     8505.33    476.66 o 
   3   5   7     2445.84     2306.98     91.42 o 
   4   5   7     1394.21     1348.58     31.34 o 
   5   5   7      604.32      629.53     27.20 o 
   6   5   7      717.70      689.68     47.83 o 
   7   5   7        4.31       -3.61     15.12 o 
   8   5   7        8.28       17.34     15.81 o 
   9   5   7        0.25        2.86     11.50 o 
  -5   6   7       35.60       28.12     12.96 o 
  -4   6   7       42.16       25.93     13.15 o 
  -3   6   7       32.76       12.35     15.53 o 
  -2   6   7      629.68      594.89     36.49 o 
  -1   6   7     1960.90     1993.94     52.16 o 
   0   6   7     2293.50     2345.58     66.91 o 
   1   6   7     4504.91     4678.60     96.08 o 
   2   6   7     6124.25     5889.70    118.83 o 
   3   6   7     8023.94     8164.16    317.86 o 
   4   6   7     5712.57     5592.37     89.55 o 
   5   6   7     1754.21     1715.82     39.66 o 
   6   6   7     1528.34     1602.73     49.80 o 
   7   6   7      354.39      335.09     34.91 o 
   8   6   7      197.05      160.96     35.66 o 
   9   6   7        8.27       51.56     28.61 o 
  -5   7   7       67.18       62.50     16.33 o 
  -4   7   7       97.19       78.38     18.38 o 
  -3   7   7      304.56      304.95     29.34 o 
  -2   7   7      216.84      224.36     31.34 o 
  -1   7   7      292.65      285.73     21.64 o 
   0   7   7       93.98      108.99     14.86 o 
   1   7   7       73.57       85.85      7.94 o 
   2   7   7      292.05      373.65     34.49 o 
   3   7   7     2156.28     2066.74     71.38 o 
   4   7   7     1516.57     1447.95     33.32 o 
   5   7   7     1065.94      974.87     65.84 o 
   6   7   7      848.15      759.34     37.72 o 
   7   7   7      320.34      272.43     51.90 o 
   8   7   7      226.80      222.76     44.26 o 
  -4   8   7      500.17      486.94     39.93 o 
  -3   8   7     1118.53     1183.15     52.02 o 
  -2   8   7     1892.93     1943.06     53.98 o 
  -1   8   7     1103.81     1096.92     39.11 o 
   0   8   7     1098.79     1089.86     36.26 o 
   1   8   7      279.62      253.08     16.87 o 
   2   8   7      873.45      738.42     98.54 o 
   3   8   7      828.72      880.97    105.81 o 
   4   8   7       12.63        2.55      3.67 o 
   5   8   7       22.69       21.09     10.43 o 
   6   8   7       66.32       78.13     26.34 o 
   7   8   7       23.02       42.12     24.24 o 
   8   8   7        0.56       30.08     11.43 o 
  -4   9   7      327.82      311.66     33.77 o 
  -3   9   7      883.14      859.53     46.77 o 
  -2   9   7     1062.38      983.86     36.24 o 
  -1   9   7     2090.25     1949.34     90.13 o 
   0   9   7     4428.32     4421.44    134.47 o 
   1   9   7     1375.96     1340.68     30.01 o 
   2   9   7      984.01      990.70     48.78 o 
   3   9   7     1283.12     1273.80     51.54 o 
   4   9   7     2194.39     2236.54     70.34 o 
   5   9   7     1362.34     1411.14     30.99 o 
   6   9   7      344.57      371.16     34.79 o 
   7   9   7      462.95      503.49     42.54 o 
   8   9   7      251.06      318.22     70.30 o 
  -3  10   7       35.41       44.39     17.04 o 
  -2  10   7      149.75      127.74     30.44 o 
  -1  10   7      290.87      265.98     43.79 o 
   0  10   7      371.81      363.60     27.70 o 
   1  10   7     1427.67     1329.59     31.85 o 
   2  10   7     2183.95     2117.11    134.76 o 
   3  10   7      828.87      823.98     89.51 o 
   4  10   7      832.30      937.51     62.59 o 
   5  10   7     1192.80     1241.67     71.82 o 
   6  10   7     1481.57     1403.88     68.92 o 
   7  10   7      535.59      503.48     36.94 o 
   8  10   7      174.89      186.66     55.20 o 
  -3  11   7      294.65      273.34     31.67 o 
  -2  11   7      281.28      295.15     42.25 o 
  -1  11   7      339.82      332.62     65.24 o 
   0  11   7      691.36      682.91     67.42 o 
   1  11   7      310.80      335.78     57.73 o 
   2  11   7      185.47       99.13     28.15 o 
   3  11   7      157.43      138.39     40.22 o 
   4  11   7      176.67      121.53     36.04 o 
   5  11   7       51.96       34.61     26.88 o 
   6  11   7      384.99      416.88     74.93 o 
   7  11   7      110.68       98.76     32.64 o 
  -2  12   7      462.56      380.69     89.79 o 
  -1  12   7      632.87      583.31    139.70 o 
   0  12   7     1256.26     1413.45     97.98 o 
   1  12   7     1501.48     1571.57     58.29 o 
   2  12   7     1597.91     1760.70     56.99 o 
   3  12   7     1264.17     1450.11    121.94 o 
   4  12   7      659.56      620.33     70.02 o 
   5  12   7       97.36       71.51     22.20 o 
   6  12   7       42.99       53.53     25.88 o 
   7  12   7       14.29       29.24     16.06 o 
  -1  13   7      557.98      444.93    102.11 o 
   0  13   7      565.46      482.81    107.38 o 
   1  13   7      619.75      573.01     78.66 o 
   2  13   7     1337.68     1369.99     70.01 o 
   3  13   7     1337.55     1405.97     53.57 o 
   4  13   7      689.70      655.95     51.81 o 
   5  13   7      576.54      419.86    110.26 o 
   6  13   7      492.51      710.57    187.45 o 
   1  14   7       69.73       89.63     22.87 o 
   2  14   7       52.53       28.15     26.78 o 
   3  14   7       49.39       59.06     29.76 o 
   4  14   7      172.22      200.67     84.52 o 
  -2 -11   8      361.50      363.47     80.52 o 
  -1 -11   8      122.52      146.90     28.20 o 
   0 -11   8       55.76       61.59     64.47 o 
   1 -11   8       53.21       95.38     42.02 o 
   2 -11   8      312.34      310.59     54.72 o 
  -3 -10   8      671.03      580.41     53.44 o 
  -2 -10   8      250.21      263.58     66.13 o 
  -1 -10   8     1112.06     1151.83     51.87 o 
   0 -10   8     1699.47     1684.90     83.64 o 
   1 -10   8      704.65      867.13    146.11 o 
   2 -10   8      564.14      609.24     48.21 o 
   3 -10   8      124.79      152.51     34.39 o 
  -4  -9   8       77.16       76.18     28.91 o 
  -3  -9   8      374.51      456.50     76.21 o 
  -2  -9   8      362.02      491.94    104.93 o 
  -1  -9   8      481.44      462.75     38.33 o 
   0  -9   8     1350.22     1442.97     76.69 o 
   1  -9   8     1256.62     1327.82     54.32 o 
   2  -9   8      989.16     1002.16     98.70 o 
   3  -9   8      663.31      633.63     78.55 o 
   4  -9   8      408.25      435.07     41.27 o 
  -5  -8   8      176.18      125.45     61.03 o 
  -4  -8   8      310.04      319.69     91.39 o 
  -3  -8   8      392.83      257.09     67.28 o 
  -2  -8   8       57.00       47.67     20.60 o 
  -1  -8   8       22.70       21.79     18.78 o 
   0  -8   8      291.49      316.27     62.15 o 
   1  -8   8      273.63      252.71     25.84 o 
   2  -8   8      252.82      276.23     50.50 o 
   3  -8   8      515.40      528.55     36.11 o 
   4  -8   8       66.49       64.15     29.20 o 
   5  -8   8      108.14      130.73     81.12 o 
  -5  -7   8      801.55      810.77    180.94 o 
  -4  -7   8     1093.56     1180.21     63.51 o 
  -3  -7   8     2595.59     2780.37     97.63 o 
  -2  -7   8     1180.22     1274.20    113.91 o 
  -1  -7   8     1133.54     1140.66     79.60 o 
   0  -7   8     1752.81     1731.07     60.16 o 
   1  -7   8     1780.53     1751.44     30.51 o 
   2  -7   8      498.64      550.91     41.90 o 
   3  -7   8       16.33       35.63     21.14 o 
   4  -7   8      465.78      546.13     43.35 o 
   5  -7   8      113.10       70.88     24.54 o 
   6  -7   8        0.60       15.29     16.59 o 
  -5  -6   8      189.67      192.14     45.11 o 
  -4  -6   8      547.88      610.49     64.52 o 
  -3  -6   8     2589.04     2539.91    138.88 o 
  -2  -6   8     1450.51     1422.14     63.79 o 
  -1  -6   8     3585.57     3595.15    139.15 o 
   0  -6   8     2113.20     2213.48     49.61 o 
   1  -6   8      908.24      873.64     29.31 o 
   2  -6   8     4948.38     4895.94    194.30 o 
   3  -6   8     1568.55     1482.08     54.39 o 
   4  -6   8     1219.17     1259.20     53.76 o 
   5  -6   8      401.66      434.81     91.68 o 
   6  -6   8      384.51      332.00     90.49 o 
  -6  -5   8        2.98      -17.71     26.32 o 
  -5  -5   8       21.90       27.92     13.10 o 
  -4  -5   8       99.45       72.11     23.53 o 
  -3  -5   8       24.45       47.75     25.51 o 
  -2  -5   8       10.73       24.90     13.27 o 
  -1  -5   8      681.50      697.90     41.42 o 
   0  -5   8     1129.42     1149.01     26.90 o 
   1  -5   8      686.75      677.57     28.44 o 
   2  -5   8      693.55      641.69     16.81 o 
   3  -5   8     2142.67     2114.20     86.40 o 
   4  -5   8     3197.10     3179.93     88.37 o 
   5  -5   8      561.19      594.87     52.86 o 
   6  -5   8      325.93      388.92     47.03 o 
   7  -5   8      209.65      181.49     44.19 o 
  -6  -4   8      629.00      697.15     92.46 o 
  -5  -4   8      567.80      492.27    131.97 o 
  -4  -4   8      765.39      750.25     54.89 o 
  -3  -4   8     1570.17     1519.81     46.93 o 
  -2  -4   8     1114.47     1062.39    100.93 o 
  -1  -4   8     2970.36     2986.62     46.89 o 
   0  -4   8     1717.99     1780.77     54.64 o 
   1  -4   8      751.61      725.35     21.91 o 
   2  -4   8      266.17      250.28     15.29 o 
   3  -4   8       86.66      130.56     41.54 o 
   4  -4   8      260.90      219.14     49.19 o 
   5  -4   8      551.56      564.15     36.34 o 
   6  -4   8      211.30      163.73     39.70 o 
   7  -4   8       14.84       32.46     23.66 o 
  -6  -3   8       87.21      120.60     34.74 o 
  -5  -3   8      411.29      414.56     50.39 o 
  -4  -3   8     2188.61     2146.39    122.86 o 
  -3  -3   8     3043.03     2937.57    128.64 o 
  -2  -3   8     3089.59     3093.34     46.07 o 
  -1  -3   8     9187.94     9533.64     67.85 o 
   0  -3   8     7213.50     7305.85     98.93 o 
   1  -3   8     7728.07     7828.60    152.22 o 
   2  -3   8     3798.86     3741.92     90.80 o 
   3  -3   8     1598.55     1536.81     61.51 o 
   4  -3   8     3522.88     3468.85    129.57 o 
   5  -3   8       42.97       65.84     23.95 o 
   6  -3   8      499.89      485.92     39.95 o 
   7  -3   8       68.88       36.01     25.68 o 
  -6  -2   8        5.60       38.65     17.84 o 
  -5  -2   8        1.79       37.73     22.34 o 
  -4  -2   8       72.47       84.18     27.25 o 
  -3  -2   8      915.92      945.76     49.75 o 
  -2  -2   8     1813.58     1802.82     52.49 o 
  -1  -2   8     3608.04     3714.18     59.80 o 
   0  -2   8     5988.30     6177.41     71.88 o 
   1  -2   8     4679.70     4707.60     63.15 o 
   2  -2   8     2606.46     2441.15    106.01 o 
   3  -2   8     2250.27     2335.76     74.82 o 
   4  -2   8     1834.88     1905.74    105.97 o 
   5  -2   8     1785.19     1997.12     89.44 o 
   6  -2   8     1031.50     1067.51     47.41 o 
   7  -2   8      206.28      193.29     38.27 o 
   8  -2   8      294.28      308.34     41.33 o 
  -6  -1   8      333.35      288.67     61.63 o 
  -5  -1   8      321.73      230.59     63.24 o 
  -4  -1   8      401.46      427.73     30.99 o 
  -3  -1   8      995.94     1001.21     33.59 o 
  -2  -1   8       30.83       22.68      9.97 o 
  -1  -1   8       20.42       21.93      6.87 o 
   0  -1   8      199.77      193.15     19.08 o 
   1  -1   8        7.72        3.78      7.41 o 
   2  -1   8     2008.29     2088.25     45.98 o 
   3  -1   8      757.50      802.40     30.79 o 
   4  -1   8       43.59       78.67     36.43 o 
   5  -1   8      211.75      208.90     29.28 o 
   6  -1   8      260.07      302.03     36.18 o 
   7  -1   8      909.48      879.69     58.66 o 
   8  -1   8       19.97       41.88     19.24 o 
  -6   0   8      652.69      640.82    115.23 o 
  -5   0   8      811.10      833.16     43.59 o 
  -4   0   8     2032.39     2143.83     76.58 o 
  -3   0   8     2589.04     2669.46     57.99 o 
  -2   0   8     2212.11     2266.49     59.74 o 
  -1   0   8     3689.64     3745.81     39.51 o 
   0   0   8     4188.31     4281.22     58.92 o 
   1   0   8     8003.45     8063.28     94.98 o 
   2   0   8     7581.67     7512.85    112.56 o 
   3   0   8     2225.75     2204.95     86.37 o 
   4   0   8      713.60      744.35     39.59 o 
   5   0   8       73.61       68.04     10.44 o 
   6   0   8      234.66      270.18     17.19 o 
   7   0   8        6.94       22.96     21.21 o 
   8   0   8        2.02        5.54     17.14 o 
  -6   1   8       66.13       54.31     26.75 o 
  -5   1   8      298.00      238.91     42.25 o 
  -4   1   8      410.00      433.08     28.33 o 
  -3   1   8      782.50      895.82     51.46 o 
  -2   1   8     3255.29     3291.42     98.92 o 
  -1   1   8     6221.85     6283.44    140.10 o 
   0   1   8     7186.02     7266.86    111.46 o 
   1   1   8     4782.41     4679.58     73.49 o 
   2   1   8     9031.52     9054.72     98.50 o 
   3   1   8    10928.75    11094.78    227.37 o 
   4   1   8     5995.25     6199.70     94.12 o 
   5   1   8     1228.07     1152.71     78.86 o 
   6   1   8      782.25      755.16     23.95 o 
   7   1   8      562.34      541.56     50.39 o 
   8   1   8       57.58       71.22     47.65 o 
  -6   2   8      297.43      253.47     39.05 o 
  -5   2   8        3.84       19.58     15.99 o 
  -4   2   8      124.08      103.84     29.10 o 
  -3   2   8      102.96       96.90     19.64 o 
  -2   2   8        9.93       26.76      9.95 o 
  -1   2   8       67.21       46.61      8.82 o 
   0   2   8     2494.80     2543.02     53.08 o 
   1   2   8     1855.40     1798.05     36.68 o 
   2   2   8     2637.24     2627.47     36.54 o 
   3   2   8     3840.75     3906.92     47.86 o 
   4   2   8     2532.42     2586.85     56.31 o 
   5   2   8     1715.08     1567.45     48.07 o 
   6   2   8      585.39      537.97     25.65 o 
   7   2   8      275.67      266.07     35.71 o 
   8   2   8       79.33       92.45     24.88 o 
  -6   3   8      164.12      158.52     27.34 o 
  -5   3   8      742.59      795.35     85.02 o 
  -4   3   8     2108.00     2050.51     75.90 o 
  -3   3   8     1538.79     1594.79     75.85 o 
  -2   3   8     1987.03     2113.09     58.27 o 
  -1   3   8     2387.12     2362.40     63.85 o 
   0   3   8     1885.25     1927.80     47.43 o 
   1   3   8       93.94       97.86     17.16 o 
   2   3   8       90.92      114.51     10.63 o 
   3   3   8      192.45      191.19     16.96 o 
   4   3   8      171.50      166.52     12.36 o 
   5   3   8      123.36      164.20     20.46 o 
   6   3   8        2.16       20.51     12.72 o 
   7   3   8       11.17       35.29     13.88 o 
   8   3   8        5.83       31.94     14.96 o 
  -5   4   8      254.70      250.04     44.59 o 
  -4   4   8      636.38      628.81     54.05 o 
  -3   4   8     2607.87     2698.09    138.38 o 
  -2   4   8     2917.98     2927.48     82.66 o 
  -1   4   8     5791.24     5907.85    186.69 o 
   0   4   8     8474.99     8559.83    109.87 o 
   1   4   8     4423.62     4475.52     61.32 o 
   2   4   8     6279.46     6524.20    125.28 o 
   3   4   8     2698.65     2790.40     67.46 o 
   4   4   8     3041.40     2988.17     48.66 o 
   5   4   8     2242.06     2324.16     47.10 o 
   6   4   8      476.19      521.57     25.35 o 
   7   4   8      326.72      362.23     26.93 o 
   8   4   8      158.64      203.84     23.59 o 
   9   4   8       21.95       25.22     16.12 o 
  -5   5   8      102.17       77.87     28.05 o 
  -4   5   8       55.07       38.99     16.87 o 
  -3   5   8      595.52      470.47     31.35 o 
  -2   5   8      448.53      491.13     42.55 o 
  -1   5   8      963.82      951.84     36.67 o 
   0   5   8     1639.69     1657.84     48.29 o 
   1   5   8     2440.30     2444.28     54.02 o 
   2   5   8     6002.97     6336.24    213.13 o 
   3   5   8     3046.05     3008.39    162.36 o 
   4   5   8     2929.78     2897.85     49.38 o 
   5   5   8     3610.98     3710.41     73.45 o 
   6   5   8     2121.42     2166.71     52.25 o 
   7   5   8      970.81      992.05     90.97 o 
   8   5   8       41.49       32.40     10.81 o 
  -5   6   8       64.96       66.40     15.96 o 
  -4   6   8      244.98      262.99     60.95 o 
  -3   6   8       40.80       37.50     17.01 o 
  -2   6   8       23.48       31.08     17.13 o 
  -1   6   8       27.73       32.07     14.82 o 
   0   6   8      409.95      448.10     14.33 o 
   1   6   8      484.31      408.25     42.06 o 
   2   6   8      247.48      296.00     59.62 o 
   3   6   8      818.67      725.50     43.42 o 
   4   6   8      629.84      587.38     12.50 o 
   5   6   8      390.57      403.40     30.58 o 
   6   6   8      573.75      541.76     23.19 o 
   7   6   8      567.43      532.23     31.68 o 
   8   6   8      111.16       85.08     17.52 o 
  -4   7   8      653.35      681.28     65.55 o 
  -3   7   8     1056.71     1029.55     56.34 o 
  -2   7   8     2557.06     2569.44     64.96 o 
  -1   7   8     2538.57     2646.15     83.47 o 
   0   7   8     1255.78     1257.28     30.92 o 
   1   7   8     2240.21     2312.39    119.98 o 
   2   7   8     3943.73     3845.91    105.29 o 
   3   7   8     1790.27     1708.95     92.86 o 
   4   7   8      365.18      320.47     65.02 o 
   5   7   8       37.57       64.55     13.48 o 
   6   7   8       39.54       33.46     25.12 o 
   7   7   8       47.24       46.87     31.14 o 
   8   7   8       33.95       39.75     21.05 o 
  -4   8   8      229.69      235.01     37.35 o 
  -3   8   8      488.48      471.97     31.56 o 
  -2   8   8     1234.16     1040.32     95.38 o 
  -1   8   8     4582.67     4722.94    118.58 o 
   0   8   8     6343.96     6791.59    293.29 o 
   1   8   8     4005.59     3948.16    261.78 o 
   2   8   8     3960.07     4021.40    168.15 o 
   3   8   8     2589.03     2413.75     97.54 o 
   4   8   8     2533.92     2698.21    130.89 o 
   5   8   8     1108.70     1124.40     82.56 o 
   6   8   8      485.01      516.36     45.81 o 
   7   8   8      755.05      761.65     43.81 o 
   8   8   8      222.55      189.58     38.87 o 
  -3   9   8        2.47       35.44     13.95 o 
  -2   9   8        0.01       -0.97     13.51 o 
  -1   9   8      176.37      145.08     26.58 o 
   0   9   8      346.51      306.52     22.20 o 
   1   9   8     1315.79     1361.81     59.00 o 
   2   9   8     1760.77     1593.11    192.16 o 
   3   9   8      720.85      730.31     48.91 o 
   4   9   8     1297.71     1441.03     52.27 o 
   5   9   8      601.77      512.28     44.16 o 
   6   9   8      430.60      435.75     94.86 o 
   7   9   8      195.13      166.53     28.08 o 
   8   9   8      164.71      229.11     40.94 o 
  -3  10   8      146.34      127.41     21.16 o 
  -2  10   8      731.69      762.39     37.02 o 
  -1  10   8      392.02      397.58     25.65 o 
   0  10   8      650.81      656.58     49.71 o 
   1  10   8      429.10      454.08     50.50 o 
   2  10   8      232.60      216.32     32.11 o 
   3  10   8      359.13      399.40     64.91 o 
   4  10   8      114.31      113.17     26.94 o 
   5  10   8        1.75       29.95     19.39 o 
   6  10   8       54.01       56.29     24.72 o 
   7  10   8       27.75       18.79     22.79 o 
  -2  11   8      603.65      462.96     66.47 o 
  -1  11   8      585.30      528.95     60.29 o 
   0  11   8     1861.91     1792.95    113.91 o 
   1  11   8     2689.26     2469.34    102.86 o 
   2  11   8     2223.41     2220.05     85.95 o 
   3  11   8     2136.35     2406.72     93.16 o 
   4  11   8     1950.51     1986.65     81.28 o 
   5  11   8     1212.00     1169.29    110.35 o 
   6  11   8      289.10      308.66     46.18 o 
   7  11   8       61.53       86.27     57.60 o 
  -1  12   8      298.99      279.27     57.30 o 
   0  12   8      218.02      158.41     39.48 o 
   1  12   8      621.70      637.96     58.83 o 
   2  12   8     1371.12     1429.36     55.24 o 
   3  12   8     1478.32     1531.21     55.88 o 
   4  12   8      925.36      830.25     70.56 o 
   5  12   8      952.01      907.44     48.93 o 
   6  12   8      849.62      949.26    175.14 o 
   0  13   8       67.87      105.53     44.89 o 
   1  13   8        1.41      -14.76     27.19 o 
   2  13   8        0.14       39.49     19.76 o 
   3  13   8       47.06       50.81     29.56 o 
   4  13   8      195.30      146.39     36.42 o 
   5  13   8        5.40        9.75     23.58 o 
   2  14   8      249.36      220.75     64.62 o 
   3  14   8      334.28      294.53     56.40 o 
   4  14   8      140.30      255.85     73.29 o 
  -2 -10   9      110.56       65.05     36.01 o 
  -1 -10   9      228.45      216.08     87.07 o 
   0 -10   9      585.83      539.85    129.57 o 
   1 -10   9      697.85      556.07    193.40 o 
   2 -10   9      515.44      497.19    154.02 o 
  -3  -9   9       88.79       59.84     25.80 o 
  -2  -9   9      409.05      413.39     42.20 o 
  -1  -9   9      348.00      388.38     67.54 o 
   0  -9   9        2.58       31.79     52.00 o 
   1  -9   9       16.76       75.33     43.06 o 
   2  -9   9       53.59       36.45     20.33 o 
   3  -9   9       18.65       24.42     12.65 o 
   4  -9   9      132.76      171.82     34.09 o 
  -4  -8   9      574.94      695.83     48.41 o 
  -3  -8   9     1560.57     1821.32    194.48 o 
  -2  -8   9     1689.70     1736.62     57.39 o 
  -1  -8   9     1536.91     1542.94     56.96 o 
   0  -8   9     1902.03     1929.64     71.66 o 
   1  -8   9     1504.10     1399.24    109.92 o 
   2  -8   9      271.75      214.41     42.68 o 
   3  -8   9       90.05       59.01     19.52 o 
   4  -8   9      173.85      203.90     45.90 o 
   5  -8   9       95.92       73.92     21.70 o 
  -4  -7   9      374.74      383.55     40.40 o 
  -3  -7   9     1089.08      998.89     58.71 o 
  -2  -7   9     1475.01     1532.34     61.47 o 
  -1  -7   9     1809.65     1850.43     97.86 o 
   0  -7   9     1990.71     2003.24     86.85 o 
   1  -7   9     2600.33     2421.28    102.97 o 
   2  -7   9     2311.14     2320.53     91.05 o 
   3  -7   9      657.12      728.58     40.50 o 
   4  -7   9      878.53      980.33    153.58 o 
   5  -7   9      547.82      529.60     84.56 o 
  -5  -6   9       26.45       36.29     16.05 o 
  -4  -6   9       19.12       38.55     33.39 o 
  -3  -6   9        5.35       24.39     16.27 o 
  -2  -6   9        5.26       22.97     20.67 o 
  -1  -6   9      168.79      154.81     34.91 o 
   0  -6   9      114.50      115.41     22.06 o 
   1  -6   9      124.26      150.08     17.21 o 
   2  -6   9      352.94      297.69     63.81 o 
   3  -6   9      381.82      409.66     40.64 o 
   4  -6   9      818.46      891.06     44.39 o 
   5  -6   9       96.24      139.72     43.30 o 
   6  -6   9      192.20      170.95     46.69 o 
  -5  -5   9      523.30      557.58     69.54 o 
  -4  -5   9      671.70      709.60     73.37 o 
  -3  -5   9     1112.09     1047.49     48.77 o 
  -2  -5   9     1777.01     1703.15     94.14 o 
  -1  -5   9      791.34      808.90     43.94 o 
   0  -5   9      911.33      838.52     23.44 o 
   1  -5   9     2504.01     2451.45     78.83 o 
   2  -5   9     2178.64     2145.00     87.12 o 
   3  -5   9      299.60      255.51     29.16 o 
   4  -5   9       61.78       25.83     15.64 o 
   5  -5   9       13.98       -8.10     24.56 o 
   6  -5   9        0.36       -4.87     21.02 o 
  -5  -4   9      924.31      885.20     95.29 o 
  -4  -4   9      496.12      441.48     91.53 o 
  -3  -4   9     2275.58     2189.96    116.85 o 
  -2  -4   9     2492.99     2608.52     81.59 o 
  -1  -4   9     4276.67     4290.56     76.36 o 
   0  -4   9     6654.36     6549.34    122.75 o 
   1  -4   9     2385.12     2287.77     46.61 o 
   2  -4   9     2660.02     2674.34     71.87 o 
   3  -4   9     2990.98     2838.05    324.57 o 
   4  -4   9     2097.46     2179.51    108.40 o 
   5  -4   9      393.12      383.30     31.18 o 
   6  -4   9      199.21      268.67     88.79 o 
   7  -4   9       78.22       44.34     30.44 o 
  -5  -3   9       20.72       39.14     21.85 o 
  -4  -3   9       14.85       37.59     23.96 o 
  -3  -3   9      481.51      495.95     39.00 o 
  -2  -3   9       20.76       61.23     37.43 o 
  -1  -3   9     1328.29     1221.01     26.86 o 
   0  -3   9     4184.05     4157.58     65.81 o 
   1  -3   9     5048.71     4974.99     76.36 o 
   2  -3   9     3858.67     3859.66     89.00 o 
   3  -3   9     1303.71     1330.90     59.19 o 
   4  -3   9     2882.18     2955.35    141.20 o 
   5  -3   9      654.40      657.12     50.08 o 
   6  -3   9       87.82      134.70     64.27 o 
   7  -3   9      197.19      225.62     34.40 o 
  -5  -2   9      849.13      831.88     38.94 o 
  -4  -2   9      679.54      621.71     63.11 o 
  -3  -2   9     2250.33     2050.37     73.09 o 
  -2  -2   9     1219.24     1287.36     51.92 o 
  -1  -2   9      454.53      449.53     23.09 o 
   0  -2   9      599.74      583.54     17.71 o 
   1  -2   9      105.50      120.99     17.91 o 
   2  -2   9       16.42       35.69     15.80 o 
   3  -2   9      101.54       96.32     22.93 o 
   4  -2   9       14.50       12.02     34.23 o 
   5  -2   9       14.57       64.91     21.55 o 
   6  -2   9      346.29      359.02     41.46 o 
   7  -2   9       41.24       37.01     15.65 o 
  -5  -1   9      607.21      571.95    109.21 o 
  -4  -1   9     1609.94     1712.83     81.66 o 
  -3  -1   9     3872.19     4075.10     90.80 o 
  -2  -1   9     1859.44     1828.74     42.64 o 
  -1  -1   9     6214.76     6474.01    115.24 o 
   0  -1   9     6209.52     6307.80    117.52 o 
   1  -1   9     5135.45     5033.77     90.07 o 
   2  -1   9     4200.47     4214.40     67.19 o 
   3  -1   9      574.12      603.57     36.95 o 
   4  -1   9     2625.32     2655.08    200.47 o 
   5  -1   9     1062.39      990.54     50.68 o 
   6  -1   9      139.83      191.79     48.80 o 
   7  -1   9       55.88       55.31     17.80 o 
   8  -1   9        8.00       15.64     18.61 o 
  -5   0   9      198.84      192.86     45.17 o 
  -4   0   9      815.66      904.91     43.87 o 
  -3   0   9     1721.42     1776.97     40.13 o 
  -2   0   9     1998.86     2041.44     56.20 o 
  -1   0   9     1947.55     2086.15     52.43 o 
   0   0   9     1896.41     1914.74     55.89 o 
   1   0   9     3871.64     3761.97     66.23 o 
   2   0   9     5960.60     5870.14     89.99 o 
   3   0   9     3856.93     4008.49    100.40 o 
   4   0   9     4668.15     4886.97    111.54 o 
   5   0   9     1044.68     1109.91     57.41 o 
   6   0   9     1624.77     1825.80    113.39 o 
   7   0   9      434.20      540.67     38.80 o 
   8   0   9       18.90       -2.18     19.26 o 
  -5   1   9       98.93       81.91     40.05 o 
  -4   1   9       56.08       32.50     12.13 o 
  -3   1   9      229.12      221.02     26.44 o 
  -2   1   9      265.27      298.43     27.98 o 
  -1   1   9      442.42      459.68     41.20 o 
   0   1   9      427.42      491.86     32.98 o 
   1   1   9      335.29      337.22     17.26 o 
   2   1   9      707.85      721.54     22.03 o 
   3   1   9     1819.18     1870.85     42.36 o 
   4   1   9     1493.18     1418.42     35.34 o 
   5   1   9      532.55      523.91     28.42 o 
   6   1   9      558.16      543.90     75.05 o 
   7   1   9      630.82      695.31     56.20 o 
   8   1   9      307.32      310.22     41.56 o 
  -5   2   9      568.46      553.99     52.75 o 
  -4   2   9      963.40     1047.57     76.52 o 
  -3   2   9     2059.29     2007.66     43.69 o 
  -2   2   9     3296.68     3233.26     82.65 o 
  -1   2   9     5098.65     5407.04    102.94 o 
   0   2   9     3795.65     3812.58     72.59 o 
   1   2   9     2778.53     2750.41     59.63 o 
   2   2   9     1853.22     1835.08     34.79 o 
   3   2   9     1004.12      959.41     28.05 o 
   4   2   9      211.46      211.47     10.43 o 
   5   2   9      113.54      119.40     16.46 o 
   6   2   9       16.03       36.87     12.31 o 
   7   2   9        9.75       30.22     18.29 o 
   8   2   9        0.78       34.21     27.94 o 
  -5   3   9      106.49       72.93     20.80 o 
  -4   3   9      870.20      866.26     56.49 o 
  -3   3   9     1476.08     1474.54     40.34 o 
  -2   3   9     2355.04     2365.60     53.52 o 
  -1   3   9     7813.76     8017.90    132.68 o 
   0   3   9     8643.08     8824.05    155.70 o 
   1   3   9     6648.43     6654.86    105.29 o 
   2   3   9     3144.61     3082.54     52.88 o 
   3   3   9     1924.94     1952.71     37.70 o 
   4   3   9     3890.97     3895.46     58.50 o 
   5   3   9      434.28      495.26     22.77 o 
   6   3   9      379.49      450.14     30.43 o 
   7   3   9      265.76      296.29     32.54 o 
   8   3   9      196.64      185.33     34.35 o 
  -5   4   9        6.72        7.67     10.14 o 
  -4   4   9      443.59      359.58     65.47 o 
  -3   4   9       67.36       53.32     16.65 o 
  -2   4   9      471.50      436.01     44.55 o 
  -1   4   9     1241.07     1167.01     55.13 o 
   0   4   9     1163.66     1170.10     44.46 o 
   1   4   9     3501.23     3476.16     90.73 o 
   2   4   9     3394.31     3401.63     73.90 o 
   3   4   9     1880.32     1890.24     40.18 o 
   4   4   9     2688.79     2747.17     49.05 o 
   5   4   9      718.92      756.98     70.23 o 
   6   4   9      778.73      767.22     26.59 o 
   7   4   9      357.93      311.10     66.87 o 
   8   4   9      108.97       92.51     40.26 o 
  -5   5   9      307.47      226.20     50.92 o 
  -4   5   9      753.11      711.26     76.25 o 
  -3   5   9      527.94      572.16     43.37 o 
  -2   5   9      136.46      106.33     16.56 o 
  -1   5   9      217.36      214.96     23.74 o 
   0   5   9      283.48      285.85     13.38 o 
   1   5   9      776.20      746.60     27.10 o 
   2   5   9        1.55       15.01     12.17 o 
   3   5   9      139.31      156.33     56.40 o 
   4   5   9      181.07      191.24     20.14 o 
   5   5   9      332.27      302.51     34.64 o 
   6   5   9      653.59      608.30     22.48 o 
   7   5   9      450.41      480.83     26.88 o 
   8   5   9       62.29       83.17     17.41 o 
  -4   6   9     1065.56      912.76     42.04 o 
  -3   6   9     1104.11     1199.56     61.39 o 
  -2   6   9     3020.12     3084.09     71.60 o 
  -1   6   9     2375.09     2537.51     79.96 o 
   0   6   9     4826.14     4729.68    133.28 o 
   1   6   9     6271.82     6203.29    104.48 o 
   2   6   9     2749.05     2694.31    108.92 o 
   3   6   9     2928.76     2928.83    225.63 o 
   4   6   9     1219.24     1288.21     63.99 o 
   5   6   9     1078.61     1088.03     35.61 o 
   6   6   9      735.59      722.65     23.57 o 
   7   6   9       19.80        9.14     11.96 o 
   8   6   9        8.75       36.94     12.46 o 
  -4   7   9      144.26      143.75     32.11 o 
  -3   7   9      215.24      205.29     27.19 o 
  -2   7   9     1470.10     1426.63     61.46 o 
  -1   7   9     1555.12     1594.42     49.71 o 
   0   7   9     2445.19     2459.89     80.77 o 
   1   7   9     2388.48     2377.51     57.20 o 
   2   7   9     5200.80     5242.08    136.03 o 
   3   7   9     5680.61     5475.08    142.74 o 
   4   7   9     2567.83     2488.86     81.57 o 
   5   7   9      696.78      744.15     48.12 o 
   6   7   9      643.50      627.95     53.63 o 
   7   7   9      531.92      485.92     86.17 o 
   8   7   9      126.57      187.43     76.69 o 
  -3   8   9      223.83      178.51     47.12 o 
  -2   8   9      288.60      307.07     39.79 o 
  -1   8   9        1.26       18.03     11.18 o 
   0   8   9      134.98      123.47     21.42 o 
   1   8   9      303.32      307.94     85.91 o 
   2   8   9      823.29      741.57    110.60 o 
   3   8   9      501.18      526.50     53.57 o 
   4   8   9     1308.48     1298.61     70.50 o 
   5   8   9      459.72      502.84     54.63 o 
   6   8   9      200.28      317.30     43.62 o 
   7   8   9      198.47      325.70     77.41 o 
   8   8   9       43.56       11.23     15.51 o 
  -3   9   9      516.47      568.41     47.78 o 
  -2   9   9     1032.12      988.22     33.80 o 
  -1   9   9     1759.71     1898.75     92.07 o 
   0   9   9     2215.24     2184.61     83.58 o 
   1   9   9      915.55      939.14     76.13 o 
   2   9   9      896.78      924.34     43.58 o 
   3   9   9      731.62      719.84     46.61 o 
   4   9   9      115.76      128.58     30.06 o 
   5   9   9       48.28       50.96     28.64 o 
   6   9   9        7.51       18.87     32.87 o 
   7   9   9       16.10       13.48     23.91 o 
   8   9   9        1.36       12.75     19.22 o 
  -2  10   9      733.72      637.16    139.19 o 
  -1  10   9     1135.20     1131.81     47.91 o 
   0  10   9     1831.64     1792.38     98.74 o 
   1  10   9     1552.26     1485.84     82.74 o 
   2  10   9     1354.27     1359.43     94.81 o 
   3  10   9     2079.03     1964.29     94.42 o 
   4  10   9     2071.19     2312.19    190.52 o 
   5  10   9     1257.11     1432.45    141.83 o 
   6  10   9      511.29      555.38    101.28 o 
   7  10   9      206.71      190.75     53.84 o 
  -2  11   9       53.35       40.35     20.47 o 
  -1  11   9       71.33       66.36     28.32 o 
   0  11   9      128.45       82.92     37.15 o 
   1  11   9      260.24      277.89     57.57 o 
   2  11   9      569.22      528.74     45.93 o 
   3  11   9      335.22      331.32     38.04 o 
   4  11   9      395.79      339.99     49.12 o 
   5  11   9      894.27      847.89    112.20 o 
   6  11   9      679.89      733.25     93.94 o 
   7  11   9      323.96      293.69     77.83 o 
  -1  12   9      334.01      532.21    174.62 o 
   0  12   9      113.81      107.42     37.47 o 
   1  12   9      311.01      327.36     76.86 o 
   2  12   9       20.75       24.57     20.37 o 
   3  12   9        5.13       36.09     22.59 o 
   4  12   9        3.53       37.11     22.19 o 
   5  12   9        3.07       17.84     18.55 o 
   6  12   9       37.69       46.17     20.12 o 
   1  13   9     1328.48     1392.38     98.02 o 
   2  13   9      790.60      844.55    102.46 o 
   3  13   9      499.19      468.91    103.27 o 
   4  13   9       98.48       65.09     25.27 o 
   5  13   9      124.30      116.55     31.09 o 
   0 -10  10      133.68      152.26     52.08 o 
   1 -10  10       10.68        9.27     25.24 o 
  -2  -9  10      973.12      905.07     53.20 o 
  -1  -9  10     1565.44     1675.55     86.83 o 
   0  -9  10     1426.78     1378.31     80.60 o 
   1  -9  10      888.63      643.86    203.70 o 
   2  -9  10      653.85      627.08    114.95 o 
   3  -9  10      528.77      428.01    164.48 o 
  -3  -8  10      138.90      115.13     42.10 o 
  -2  -8  10      246.57      400.79     63.11 o 
  -1  -8  10      508.06      460.26     36.11 o 
   0  -8  10     1041.83      981.61     88.83 o 
   1  -8  10     2111.54     2243.60     93.38 o 
   2  -8  10     1119.04      986.56     73.09 o 
   3  -8  10      410.69      398.61     36.09 o 
   4  -8  10      356.06      325.37     69.65 o 
  -4  -7  10      301.42      310.58     68.06 o 
  -3  -7  10       69.18       98.05     27.71 o 
  -2  -7  10        2.89       10.32     12.25 o 
  -1  -7  10       46.09       31.93     20.01 o 
   0  -7  10       11.97       36.04     18.32 o 
   1  -7  10       21.39       35.07     29.00 o 
   2  -7  10       16.65       48.62     24.12 o 
   3  -7  10      121.30      124.57     34.23 o 
   4  -7  10       27.47       57.00     16.89 o 
   5  -7  10       73.95       62.74     20.61 o 
  -4  -6  10      889.54      999.27    105.25 o 
  -3  -6  10     1299.55     1378.34     60.10 o 
  -2  -6  10     2388.40     2579.23    116.31 o 
  -1  -6  10      780.95      865.08     36.15 o 
   0  -6  10      519.26      473.24     53.75 o 
   1  -6  10      840.73      821.16     30.46 o 
   2  -6  10      623.80      654.36     72.33 o 
   3  -6  10      152.46      137.27     35.35 o 
   4  -6  10      171.75      183.30     33.91 o 
   5  -6  10      165.96      120.44     37.11 o 
  -4  -5  10     1150.74     1125.50     53.47 o 
  -3  -5  10     1137.33     1092.16    155.69 o 
  -2  -5  10     1812.55     1733.45     73.70 o 
  -1  -5  10     1972.88     1924.70     69.46 o 
   0  -5  10     1972.66     1878.08     26.35 o 
   1  -5  10     2431.46     2434.87     60.70 o 
   2  -5  10     2865.98     2739.18     79.76 o 
   3  -5  10     1688.51     1733.14     67.28 o 
   4  -5  10      745.09      759.34     59.75 o 
   5  -5  10      393.36      460.31     51.75 o 
   6  -5  10      328.60      309.36     86.99 o 
  -5  -4  10      302.61      323.96     61.47 o 
  -4  -4  10       27.94       18.45     22.44 o 
  -3  -4  10       46.56       36.13     22.00 o 
  -2  -4  10        7.51       24.14     12.27 o 
  -1  -4  10      213.14      166.31     45.07 o 
   0  -4  10      389.98      375.38     25.86 o 
   1  -4  10      617.27      638.06     34.63 o 
   2  -4  10      668.75      626.38     63.23 o 
   3  -4  10      885.80      914.91     47.33 o 
   4  -4  10     1722.18     1777.72     81.56 o 
   5  -4  10      659.58      682.68     69.98 o 
   6  -4  10       46.17       83.79     29.94 o 
  -5  -3  10      140.89      104.29     31.79 o 
  -4  -3  10      506.80      444.00     40.59 o 
  -3  -3  10      947.41      963.18     44.41 o 
  -2  -3  10     3770.92     4061.31    179.06 o 
  -1  -3  10     2675.95     2626.86     86.55 o 
   0  -3  10     1222.13     1286.74     40.47 o 
   1  -3  10      447.93      421.53     29.36 o 
   2  -3  10      304.36      285.57     63.37 o 
   3  -3  10       23.54       26.56     16.94 o 
   4  -3  10      245.47      248.51     32.19 o 
   5  -3  10      101.50       91.20     58.51 o 
   6  -3  10       37.58       21.61     20.74 o 
   7  -3  10       17.92      -16.52     21.67 o 
  -5  -2  10      254.52      212.08     70.56 o 
  -4  -2  10     2654.15     2782.06    127.41 o 
  -3  -2  10      622.45      673.07     67.26 o 
  -2  -2  10     4084.05     4031.15    114.27 o 
  -1  -2  10     2049.60     2127.28     74.48 o 
   0  -2  10     5435.13     5523.80    100.32 o 
   1  -2  10     4940.10     5034.41     76.12 o 
   2  -2  10      972.91     1036.56     28.28 o 
   3  -2  10     1524.28     1535.07     60.55 o 
   4  -2  10     1319.67     1306.23    108.20 o 
   5  -2  10      397.86      421.75     46.31 o 
   6  -2  10       46.07       34.12     29.36 o 
   7  -2  10        2.49       29.81     15.60 o 
  -5  -1  10       11.46      -22.03     22.28 o 
  -4  -1  10      126.57      186.45     34.76 o 
  -3  -1  10      876.26      879.36     41.05 o 
  -2  -1  10     1768.73     1919.46     40.06 o 
  -1  -1  10      481.07      504.86     30.69 o 
   0  -1  10     1988.17     1946.22     61.04 o 
   1  -1  10     3279.15     3208.55     51.52 o 
   2  -1  10     2452.75     2402.19     61.01 o 
   3  -1  10      886.27      837.35     61.07 o 
   4  -1  10     1324.69     1346.59     53.35 o 
   5  -1  10     1690.53     1742.65     61.65 o 
   6  -1  10      807.16      874.46     43.35 o 
   7  -1  10      315.02      310.52     41.62 o 
  -5   0  10      207.77      182.00     35.99 o 
  -4   0  10      538.47      486.93     51.90 o 
  -3   0  10       50.85       50.25     15.63 o 
  -2   0  10     1161.81     1201.56     51.19 o 
  -1   0  10      582.48      635.46     31.06 o 
   0   0  10      205.29      206.44     32.76 o 
   1   0  10      231.98      236.89     19.47 o 
   2   0  10       28.22       31.13      6.85 o 
   3   0  10       38.26       71.13     24.47 o 
   4   0  10      531.55      490.17     43.06 o 
   5   0  10       16.69      -23.34     20.29 o 
   6   0  10      461.79      515.86     35.67 o 
   7   0  10      739.07      798.28     42.72 o 
   8   0  10       89.08       30.33     28.20 o 
  -5   1  10      454.22      413.23     75.19 o 
  -4   1  10      806.81      840.66     30.32 o 
  -3   1  10     1366.64     1291.27     34.58 o 
  -2   1  10     4521.82     4502.11     93.27 o 
  -1   1  10      898.27      934.56     38.04 o 
   0   1  10     6147.32     6086.63    109.66 o 
   1   1  10      936.36      929.40     49.57 o 
   2   1  10     1934.91     1891.41     57.18 o 
   3   1  10      768.50      749.66     39.26 o 
   4   1  10       14.43       17.82     16.18 o 
   5   1  10      562.07      531.99     48.41 o 
   6   1  10       10.56       20.30     13.79 o 
   7   1  10       17.80       47.68     36.19 o 
   8   1  10       12.16        9.07     22.00 o 
  -5   2  10      158.99      170.65     53.28 o 
  -4   2  10      499.08      518.69     49.43 o 
  -3   2  10     1023.00     1015.98     58.41 o 
  -2   2  10     1598.91     1567.09     37.67 o 
  -1   2  10     2650.27     2676.76    103.04 o 
   0   2  10     4015.58     3951.40    165.16 o 
   1   2  10     7191.33     7090.81    170.60 o 
   2   2  10     6008.21     5985.20    100.64 o 
   3   2  10     3998.12     4082.38     66.48 o 
   4   2  10     2052.01     2075.70     50.33 o 
   5   2  10      265.94      304.35     22.31 o 
   6   2  10       76.18      123.54     28.00 o 
   7   2  10      249.05      259.54     31.07 o 
   8   2  10       49.44       71.78     20.74 o 
  -5   3  10        7.33       21.91     12.37 o 
  -4   3  10       54.13       55.07     31.95 o 
  -3   3  10       52.42       64.10     17.18 o 
  -2   3  10      116.51       63.39     22.51 o 
  -1   3  10      938.59      933.86     42.19 o 
   0   3  10     1253.76     1186.89     51.41 o 
   1   3  10     2378.45     2387.50     49.74 o 
   2   3  10      145.16      136.13     20.39 o 
   3   3  10     4112.28     3968.19     63.28 o 
   4   3  10     3508.60     3624.02     72.73 o 
   5   3  10     1023.40     1001.23     39.15 o 
   6   3  10      619.12      636.45     53.92 o 
   7   3  10      170.27      160.58     27.85 o 
   8   3  10      215.04      235.19     44.10 o 
  -4   4  10      873.21      901.21     53.93 o 
  -3   4  10      573.75      653.54     53.25 o 
  -2   4  10     1806.41     1887.80     55.05 o 
  -1   4  10     1367.67     1368.05     51.19 o 
   0   4  10     2572.88     2587.95     58.25 o 
   1   4  10       55.59       47.75      8.16 o 
   2   4  10       87.81       77.58     11.97 o 
   3   4  10      129.95      127.19     15.48 o 
   4   4  10       90.20       96.90     10.85 o 
   5   4  10        8.22       18.65      9.57 o 
   6   4  10      433.99      427.53     27.10 o 
   7   4  10       88.21       84.14     20.15 o 
   8   4  10       43.56       53.70     20.45 o 
  -4   5  10     1003.03      941.38     42.38 o 
  -3   5  10     2392.50     2488.71     51.29 o 
  -2   5  10     1987.47     2063.02     68.54 o 
  -1   5  10      970.15     1013.04     38.02 o 
   0   5  10     3585.56     3772.87     74.17 o 
   1   5  10     3993.06     3901.54     77.67 o 
   2   5  10     1934.85     1962.32     47.47 o 
   3   5  10     2077.99     2087.18     63.50 o 
   4   5  10     1326.09     1368.16     43.63 o 
   5   5  10     2532.85     2505.46     56.71 o 
   6   5  10      295.54      300.45     33.72 o 
   7   5  10       74.02       60.36     13.44 o 
   8   5  10       26.58       16.62     40.02 o 
  -4   6  10       11.24        1.57     14.05 o 
  -3   6  10      277.20      218.02     51.87 o 
  -2   6  10      155.65      219.45     28.05 o 
  -1   6  10     1971.14     1901.59     99.92 o 
   0   6  10     1219.72     1175.12     38.30 o 
   1   6  10     1787.61     1763.88     95.31 o 
   2   6  10     2304.88     2221.72     72.93 o 
   3   6  10     3334.66     3395.35    123.34 o 
   4   6  10     1946.48     1918.59     66.92 o 
   5   6  10     1965.08     1982.03     57.40 o 
   6   6  10     1026.48      972.54    113.23 o 
   7   6  10      930.96      831.31     47.53 o 
   8   6  10      210.63      238.85     63.35 o 
  -3   7  10      272.13      233.38     44.47 o 
  -2   7  10      472.92      510.44     55.62 o 
  -1   7  10      152.48      145.61     26.59 o 
   0   7  10      625.25      546.12     27.73 o 
   1   7  10        1.31        2.03     13.70 o 
   2   7  10        2.04        4.71     14.09 o 
   3   7  10      894.99      839.13     41.83 o 
   4   7  10      506.07      492.72     62.03 o 
   5   7  10      140.29      149.44     29.96 o 
   6   7  10      851.86      708.58     75.81 o 
   7   7  10      258.45      301.10     72.45 o 
   8   7  10      114.03       88.27     53.40 o 
  -3   8  10     1013.11     1073.27     87.42 o 
  -2   8  10     1115.20     1197.23     76.53 o 
  -1   8  10     1889.90     1845.35     86.96 o 
   0   8  10     1712.37     1818.34     76.89 o 
   1   8  10     2633.14     2432.94    166.12 o 
   2   8  10     1594.01     1548.63     52.46 o 
   3   8  10      665.41      683.10     77.01 o 
   4   8  10       95.36       99.28     32.35 o 
   5   8  10       44.69       -9.08     20.95 o 
   6   8  10       28.35       17.00     16.65 o 
   7   8  10       74.43       63.03     21.28 o 
   8   8  10        5.29        7.78     18.92 o 
  -2   9  10      596.87      621.11    134.76 o 
  -1   9  10     1800.45     1774.27     67.76 o 
   0   9  10     1240.74     1340.96    122.06 o 
   1   9  10     1811.38     1800.29     80.86 o 
   2   9  10      699.32      802.50     84.96 o 
   3   9  10     2905.12     3050.98     89.78 o 
   4   9  10     1322.08     1447.08    130.93 o 
   5   9  10      584.22      522.85     92.35 o 
   6   9  10      214.14      229.89     56.71 o 
   7   9  10      290.42      265.98     41.74 o 
  -2  10  10        7.17        8.72     16.06 o 
  -1  10  10       41.38       42.26     30.60 o 
   0  10  10      335.60      334.34     79.32 o 
   1  10  10      423.04      375.81     93.66 o 
   2  10  10      210.97      221.95     49.13 o 
   3  10  10      311.61      245.30     53.48 o 
   4  10  10      192.04      219.68     46.33 o 
   5  10  10      855.15      868.04    109.04 o 
   6  10  10      465.60      423.09     64.26 o 
   7  10  10      276.31      230.92     75.19 o 
  -1  11  10      472.40      474.68    112.04 o 
   0  11  10      644.88      593.60     87.64 o 
   1  11  10      535.95      461.45    114.45 o 
   2  11  10       23.49       23.43     22.56 o 
   3  11  10      213.92      193.24     51.68 o 
   4  11  10       22.69       24.74     65.66 o 
   5  11  10       35.75       54.47     23.44 o 
   6  11  10       35.86       24.04     25.26 o 
   0  12  10      705.38      671.48     94.53 o 
   1  12  10     1173.37     1046.51     54.90 o 
   2  12  10      874.20      895.40     65.96 o 
   3  12  10     1127.70     1061.33     96.69 o 
   4  12  10      383.07      283.48     64.91 o 
   5  12  10      417.58      250.72     75.57 o 
   6  12  10       54.06       51.21     22.88 o 
   2  13  10      569.32      679.17    108.00 o 
   3  13  10      717.00      610.91     44.01 o 
   4  13  10      390.18      460.20    108.56 o 
   0  -9  11      309.42      200.35     76.29 o 
   1  -9  11      287.57      217.44     95.78 o 
  -2  -8  11      300.90      324.49    112.64 o 
  -1  -8  11      111.64       71.26     56.72 o 
   0  -8  11      122.19      136.52     77.73 o 
   1  -8  11       39.48       30.99     36.83 o 
   2  -8  11      158.16      191.16     78.92 o 
   3  -8  11        2.78       35.87     35.79 o 
  -3  -7  11     1007.97      989.63    151.46 o 
  -2  -7  11     1230.03     1225.77     60.41 o 
  -1  -7  11      815.80     1018.19     98.10 o 
   0  -7  11     1061.23      910.51    201.63 o 
   1  -7  11      668.35      696.10    172.87 o 
   2  -7  11      403.51      386.00    133.56 o 
   3  -7  11      158.65      155.63     36.47 o 
   4  -7  11      130.97      145.04     31.23 o 
  -3  -6  11      756.81      862.04     44.38 o 
  -2  -6  11      765.27      797.22     48.03 o 
  -1  -6  11     1405.02     1391.04     59.68 o 
   0  -6  11      919.54      853.39    235.02 o 
   1  -6  11     1226.56     1227.73    119.11 o 
   2  -6  11     1038.49     1012.98     66.42 o 
   3  -6  11      440.83      544.17    114.95 o 
   4  -6  11      371.41      315.95     82.08 o 
   5  -6  11      304.10      390.39     41.35 o 
  -4  -5  11       92.88       73.75     26.44 o 
  -3  -5  11      100.43       75.54     26.27 o 
  -2  -5  11        0.83       -3.79     17.74 o 
  -1  -5  11       32.22       43.66     17.45 o 
   0  -5  11       46.32       20.97     16.98 o 
   1  -5  11      415.59      344.27     40.59 o 
   2  -5  11      273.58      183.26     42.04 o 
   3  -5  11      541.40      460.03     58.92 o 
   4  -5  11      533.82      586.74     57.36 o 
   5  -5  11       92.52      106.93     32.03 o 
   6  -5  11      365.66      396.90     41.46 o 
  -4  -4  11      259.35      298.36     49.13 o 
  -3  -4  11      608.32      560.12     40.59 o 
  -2  -4  11     1284.78     1269.89     62.98 o 
  -1  -4  11     1263.73     1136.75     86.35 o 
   0  -4  11      526.08      503.99     19.12 o 
   1  -4  11      689.12      719.42     31.00 o 
   2  -4  11      989.59      854.15     57.37 o 
   3  -4  11      111.91      134.49     31.43 o 
   4  -4  11      197.29      135.85     30.87 o 
   5  -4  11       36.87       54.53     18.62 o 
   6  -4  11        8.81       27.54     17.02 o 
  -4  -3  11      234.97      221.55     38.30 o 
  -3  -3  11      595.77      612.35     84.20 o 
  -2  -3  11      877.32      888.78     98.42 o 
  -1  -3  11     2088.01     1963.27     61.99 o 
   0  -3  11     2957.92     3067.25     67.60 o 
   1  -3  11     2528.93     2457.47     86.89 o 
   2  -3  11     1930.79     2064.66     60.71 o 
   3  -3  11     3113.70     3047.83     83.77 o 
   4  -3  11      914.02      923.36     42.22 o 
   5  -3  11      322.79      351.32     82.28 o 
   6  -3  11       58.48       54.16     20.91 o 
  -4  -2  11       79.25       55.52     19.74 o 
  -3  -2  11      464.72      504.40     85.20 o 
  -2  -2  11      327.86      311.44     31.70 o 
  -1  -2  11      345.44      372.64     28.03 o 
   0  -2  11     1164.61     1254.19     25.26 o 
   1  -2  11     2107.61     2018.58     74.83 o 
   2  -2  11     1067.64     1077.88    158.41 o 
   3  -2  11      739.01      699.40     48.55 o 
   4  -2  11      789.30      961.88     46.69 o 
   5  -2  11     1506.12     1384.95     89.35 o 
   6  -2  11      612.45      609.33     95.02 o 
   7  -2  11       50.90       46.16     35.75 o 
  -4  -1  11      211.25      186.40     33.07 o 
  -3  -1  11      612.34      580.56     48.15 o 
  -2  -1  11      353.33      319.97     31.81 o 
  -1  -1  11       97.71       81.50     20.03 o 
   0  -1  11       15.36       15.76     11.97 o 
   1  -1  11      304.57      319.83     27.79 o 
   2  -1  11      147.61      155.82     22.15 o 
   3  -1  11       76.71       73.86     26.84 o 
   4  -1  11      208.34      191.32     42.70 o 
   5  -1  11        8.73       -1.91     39.78 o 
   6  -1  11      169.61      150.97     50.25 o 
   7  -1  11       71.21       94.40     36.67 o 
  -4   0  11      810.46      820.67     74.09 o 
  -3   0  11     2662.30     2898.49     60.34 o 
  -2   0  11      858.87      908.67     35.79 o 
  -1   0  11     3366.15     3517.20     71.50 o 
   0   0  11     1315.97     1290.95     47.34 o 
   1   0  11     2494.74     2320.69     51.15 o 
   2   0  11     1135.29     1163.45     50.00 o 
   3   0  11      399.81      388.90     48.75 o 
   4   0  11      305.80      298.72     67.02 o 
   5   0  11      729.04      814.19     66.34 o 
   6   0  11       13.10       48.89     22.74 o 
   7   0  11        4.94       46.25     24.95 o 
  -4   1  11       67.52      111.43     32.39 o 
  -3   1  11      543.54      579.35     32.15 o 
  -2   1  11     1624.39     1580.33     62.66 o 
  -1   1  11     1561.69     1561.37     33.11 o 
   0   1  11     1430.24     1435.94     48.65 o 
   1   1  11     6292.12     6240.38    137.81 o 
   2   1  11     5191.25     5088.37     90.37 o 
   3   1  11     4375.42     4462.23     91.86 o 
   4   1  11     1295.05     1325.26     73.30 o 
   5   1  11     2028.13     2071.43     70.05 o 
   6   1  11     1031.91     1180.26     51.13 o 
   7   1  11      195.58      168.52     41.73 o 
   8   1  11      111.57       67.22     26.38 o 
  -4   2  11       10.38       29.85     19.49 o 
  -3   2  11      175.37      133.94     29.48 o 
  -2   2  11       42.77       36.44     14.01 o 
  -1   2  11      334.70      318.47     27.95 o 
   0   2  11      980.91      922.60     29.51 o 
   1   2  11       31.48       31.18     24.12 o 
   2   2  11      492.72      487.86     22.48 o 
   3   2  11     2850.12     2788.04     66.08 o 
   4   2  11     3233.82     3224.76    100.40 o 
   5   2  11     1379.85     1359.27     45.12 o 
   6   2  11      427.09      367.31     72.55 o 
   7   2  11      397.07      352.04     35.17 o 
   8   2  11      357.50      338.93     45.77 o 
  -4   3  11      615.28      656.52     61.26 o 
  -3   3  11      727.45      735.89     32.42 o 
  -2   3  11     1611.94     1543.72     78.16 o 
  -1   3  11     2212.89     2237.17     51.28 o 
   0   3  11      478.49      519.45     25.87 o 
   1   3  11     2052.33     1972.28     50.85 o 
   2   3  11       33.76       41.13     10.99 o 
   3   3  11     1635.47     1668.09     45.48 o 
   4   3  11       88.92       94.04     19.29 o 
   5   3  11        4.49        1.42      8.28 o 
   6   3  11       34.22       46.68     20.80 o 
   7   3  11        9.32       31.00     15.00 o 
   8   3  11       24.30       48.01     20.65 o 
  -4   4  11      342.41      308.82     57.43 o 
  -3   4  11     1450.17     1465.06     42.17 o 
  -2   4  11     2330.70     2363.80     96.90 o 
  -1   4  11     2008.71     2029.22    138.96 o 
   0   4  11     4406.21     4633.73    143.34 o 
   1   4  11     3380.77     3457.11     88.48 o 
   2   4  11     2725.60     2700.75     98.64 o 
   3   4  11     2189.22     2280.47     51.40 o 
   4   4  11     1364.53     1447.66     43.80 o 
   5   4  11     3073.06     3263.09     68.32 o 
   6   4  11      211.70      259.74     27.67 o 
   7   4  11      401.31      316.34    132.29 o 
   8   4  11      320.24      371.14     93.46 o 
  -4   5  11       27.17       22.42     14.22 o 
  -3   5  11       69.97       33.34     17.05 o 
  -2   5  11      217.34      168.80     39.98 o 
  -1   5  11      357.00      312.00     27.27 o 
   0   5  11     2351.28     2269.62     71.54 o 
   1   5  11     1284.68     1224.78     49.12 o 
   2   5  11     1933.37     1894.86     93.86 o 
   3   5  11      415.50      422.10     26.22 o 
   4   5  11     2608.92     2730.60     77.34 o 
   5   5  11     1041.72     1045.77    102.61 o 
   6   5  11     1039.03     1004.17     52.58 o 
   7   5  11      699.29      703.53     68.78 o 
   8   5  11      458.40      325.52    140.59 o 
  -3   6  11      408.84      317.38     63.41 o 
  -2   6  11      174.39      186.46     34.52 o 
  -1   6  11      449.25      366.26     40.28 o 
   0   6  11      330.09      296.57     26.25 o 
   1   6  11      310.21      319.52     57.41 o 
   2   6  11       34.96       45.52     19.28 o 
   3   6  11        2.18        8.80     23.96 o 
   4   6  11      208.92      163.31     46.97 o 
   5   6  11       14.99       22.46     17.87 o 
   6   6  11      572.53      506.32     74.09 o 
   7   6  11       39.14       50.87     17.49 o 
   8   6  11       61.55       63.11     53.92 o 
  -3   7  11      897.28      931.29    131.45 o 
  -2   7  11     1313.73     1237.49     54.25 o 
  -1   7  11      819.81      927.42     51.52 o 
   0   7  11     1637.54     1640.17    114.99 o 
   1   7  11     3369.89     3313.29     86.94 o 
   2   7  11     2495.52     2638.58     77.67 o 
   3   7  11      951.12     1001.00     58.27 o 
   4   7  11      519.99      484.52    102.33 o 
   5   7  11      553.85      563.12    128.97 o 
   6   7  11       84.08       73.46     18.65 o 
   7   7  11        3.45        9.51     13.86 o 
   8   7  11        2.72       76.69     41.46 o 
  -2   8  11      554.88      510.95     64.03 o 
  -1   8  11      570.49      484.45     99.77 o 
   0   8  11     2719.95     2474.85     95.77 o 
   1   8  11     1317.06     1411.20     71.10 o 
   2   8  11     2780.34     2896.58    101.28 o 
   3   8  11     3168.77     3541.73    237.73 o 
   4   8  11     1841.67     1850.74     92.08 o 
   5   8  11      721.03      827.51     45.64 o 
   6   8  11      568.11      559.41     38.51 o 
   7   8  11      248.86      230.54     59.06 o 
  -2   9  11       80.35       62.36     19.37 o 
  -1   9  11       37.44       30.23     13.40 o 
   0   9  11      151.32      127.02     33.77 o 
   1   9  11       28.55       62.68     33.83 o 
   2   9  11      221.65      279.37     38.31 o 
   3   9  11      217.07      222.34     40.99 o 
   4   9  11      891.01      862.61     45.96 o 
   5   9  11      244.67      269.27     46.29 o 
   6   9  11      217.01      211.93     42.50 o 
   7   9  11      164.58      161.20     56.80 o 
  -1  10  11      458.38      409.97    113.93 o 
   0  10  11      709.90      701.56     72.48 o 
   1  10  11      251.91      245.64     66.42 o 
   2  10  11      342.79      331.11     89.38 o 
   3  10  11      165.80      174.02     45.23 o 
   4  10  11      151.21      151.37     37.62 o 
   5  10  11      155.03      142.94     40.61 o 
   6  10  11        1.34       23.61     19.64 o 
   7  10  11       16.65       54.49     24.72 o 
   0  11  11      981.59      937.79     77.20 o 
   1  11  11      522.64      446.65    101.80 o 
   2  11  11     1051.69     1127.76    105.77 o 
   3  11  11      571.76      621.87     85.22 o 
   4  11  11     1333.70     1301.05     56.83 o 
   5  11  11      541.16      387.92    123.34 o 
   6  11  11      192.45      146.03     61.47 o 
   1  12  11      213.25      171.27     86.59 o 
   2  12  11      352.55      288.49     78.22 o 
   3  12  11      484.63      392.11    123.57 o 
   4  12  11      457.78      367.82     45.37 o 
   5  12  11      462.63      501.77     56.09 o 
   0  -8  12      867.46      692.35    236.14 o 
   1  -8  12      325.83      306.11    149.14 o 
  -1  -7  12      652.90      647.69     86.91 o 
   0  -7  12     1165.98     1153.28    179.18 o 
   1  -7  12     1246.21     1401.15    150.42 o 
   2  -7  12      494.91      491.60     94.10 o 
   3  -7  12      299.68      260.18    105.69 o 
  -2  -6  12        8.14       10.71     46.73 o 
  -1  -6  12        6.21      -10.62     30.68 o 
   0  -6  12        4.55       25.56     34.91 o 
   1  -6  12       85.61       83.80     32.91 o 
   2  -6  12      591.40      453.18     81.96 o 
   3  -6  12      390.86      358.54     36.79 o 
   4  -6  12        8.16       24.92     17.68 o 
  -3  -5  12      438.63      431.62     39.23 o 
  -2  -5  12      746.94      770.91     84.68 o 
  -1  -5  12      590.67      535.70     42.78 o 
   0  -5  12      366.90      291.25    169.91 o 
   1  -5  12      950.62      959.80     63.27 o 
   2  -5  12     1117.51     1064.28     43.92 o 
   3  -5  12      321.82      225.66     31.65 o 
   4  -5  12       25.60       23.61     19.10 o 
   5  -5  12       45.30       81.30     38.30 o 
  -3  -4  12      330.59      272.62     55.46 o 
  -2  -4  12      764.33      731.45     38.95 o 
  -1  -4  12      925.13     1031.69    103.69 o 
   0  -4  12     2005.44     1955.70    188.13 o 
   1  -4  12      852.35      947.60     32.08 o 
   2  -4  12     1794.57     1730.92    111.04 o 
   3  -4  12     1659.09     1726.93     83.92 o 
   4  -4  12      890.98      926.31     44.87 o 
   5  -4  12      588.86      629.63    113.51 o 
  -3  -3  12      138.24      161.94     38.94 o 
  -2  -3  12      148.70      138.84     50.77 o 
  -1  -3  12      378.01      429.78     30.96 o 
   0  -3  12      456.61      404.96     52.23 o 
   1  -3  12      509.64      511.17     39.12 o 
   2  -3  12     2212.58     1932.72    117.27 o 
   3  -3  12      828.13      925.45     48.87 o 
   4  -3  12     1116.12     1265.40    118.15 o 
   5  -3  12      564.34      482.72     39.32 o 
   6  -3  12      166.50      135.36     41.98 o 
  -4  -2  12      385.85      403.44     41.46 o 
  -3  -2  12      778.35      669.62     61.59 o 
  -2  -2  12      897.59      870.09     81.32 o 
  -1  -2  12      513.51      554.92     33.11 o 
   0  -2  12       44.62       61.36     15.48 o 
   1  -2  12       50.02       28.25      9.24 o 
   2  -2  12       50.32       16.02     18.25 o 
   3  -2  12       17.55       20.23     18.09 o 
   4  -2  12       97.91       62.02     25.68 o 
   5  -2  12      140.65      110.18     41.50 o 
   6  -2  12       36.27       46.06     22.98 o 
  -4  -1  12      668.21      578.61     63.15 o 
  -3  -1  12      989.02     1081.81     54.11 o 
  -2  -1  12     1670.36     1612.66     74.68 o 
  -1  -1  12     3639.76     3784.30    129.15 o 
   0  -1  12     4712.62     4702.59     70.42 o 
   1  -1  12     2298.87     2524.03     67.02 o 
   2  -1  12     1256.65     1125.00     63.52 o 
   3  -1  12      632.11      661.01     49.41 o 
   4  -1  12     1415.87     1452.66     74.62 o 
   5  -1  12      410.72      445.91     49.62 o 
   6  -1  12       97.89       97.36     31.94 o 
   7  -1  12      104.68      159.31     39.86 o 
  -4   0  12      105.53       88.23     59.79 o 
  -3   0  12      268.31      253.92     44.74 o 
  -2   0  12     1694.46     1866.00     62.75 o 
  -1   0  12      442.18      476.52     41.19 o 
   0   0  12     1122.79     1057.30     51.13 o 
   1   0  12     3318.25     3268.45    100.71 o 
   2   0  12     4305.80     4050.32    114.96 o 
   3   0  12     1649.45     1843.96     56.34 o 
   4   0  12      989.27      976.78     66.06 o 
   5   0  12     1489.75     1436.15     66.98 o 
   6   0  12     1232.20     1333.10     66.96 o 
   7   0  12      173.19      157.40     58.91 o 
  -4   1  12       74.85       22.83     33.11 o 
  -3   1  12       39.64       34.44     16.30 o 
  -2   1  12       34.64       53.49     13.06 o 
  -1   1  12       29.60       19.83      9.65 o 
   0   1  12       18.98       26.21     12.72 o 
   1   1  12       88.56       89.03     22.95 o 
   2   1  12       94.52       87.44     19.55 o 
   3   1  12      575.67      528.60     53.92 o 
   4   1  12      664.14      648.37     59.40 o 
   5   1  12      697.59      653.19     31.48 o 
   6   1  12      198.00      233.60     33.33 o 
   7   1  12      386.47      398.36     32.68 o 
  -4   2  12      388.34      443.44     99.10 o 
  -3   2  12      908.10      891.50     97.22 o 
  -2   2  12     1474.27     1508.73     62.31 o 
  -1   2  12     1395.95     1425.71     56.42 o 
   0   2  12     2530.64     2465.73     55.26 o 
   1   2  12     1060.63     1094.26     43.90 o 
   2   2  12     2975.56     2849.25    118.98 o 
   3   2  12     1669.96     1694.04     34.27 o 
   4   2  12      480.19      508.25     44.17 o 
   5   2  12      127.34      141.29     53.80 o 
   6   2  12       48.63       21.26     22.77 o 
   7   2  12        3.49       16.66     15.41 o 
  -3   3  12      653.00      642.28     39.46 o 
  -2   3  12     1673.57     1624.95     58.51 o 
  -1   3  12     2161.51     2245.05     72.62 o 
   0   3  12     3346.13     3277.73     68.81 o 
   1   3  12     2724.66     2680.95     60.87 o 
   2   3  12     5287.77     5408.92     78.39 o 
   3   3  12     1590.45     1651.76     32.26 o 
   4   3  12     1403.39     1469.68     33.65 o 
   5   3  12     1124.51     1244.36     68.58 o 
   6   3  12      855.72      807.16     39.71 o 
   7   3  12      501.31      450.54    158.89 o 
  -3   4  12        1.37       -7.14     13.00 o 
  -2   4  12       93.78       90.12     16.31 o 
  -1   4  12      124.28       86.47     17.51 o 
   0   4  12      941.02      864.13     27.26 o 
   1   4  12     1535.17     1347.82     81.82 o 
   2   4  12      430.01      439.71     29.43 o 
   3   4  12     1427.42     1352.92     31.17 o 
   4   4  12     1439.28     1396.37     60.74 o 
   5   4  12      628.14      619.65     82.92 o 
   6   4  12       32.92       75.57     40.10 o 
   7   4  12       92.91      504.78     72.85 o 
  -3   5  12      580.95      547.19     32.83 o 
  -2   5  12      458.82      414.74     64.68 o 
  -1   5  12     1550.24     1542.08     34.54 o 
   0   5  12      173.35      145.69     30.82 o 
   1   5  12       14.04       19.56     16.61 o 
   2   5  12      221.19      187.15     58.31 o 
   3   5  12        1.70        6.68      7.64 o 
   4   5  12      697.89      612.52     63.87 o 
   5   5  12      363.87      265.42     51.67 o 
   6   5  12        7.35       51.05     22.29 o 
   7   5  12        4.63       18.13     22.13 o 
  -3   6  12      680.87      687.63    138.72 o 
  -2   6  12     1127.17     1176.93     52.07 o 
  -1   6  12     1175.84     1150.21    135.20 o 
   0   6  12     2173.70     2158.23     74.70 o 
   1   6  12     4071.21     4198.05    161.04 o 
   2   6  12     2928.46     2832.87     78.03 o 
   3   6  12     1106.34     1082.51     79.06 o 
   4   6  12     1117.16     1138.03     48.25 o 
   5   6  12     1132.34     1159.35     58.05 o 
   6   6  12      701.17      836.21     41.37 o 
   7   6  12       16.53       42.02     21.89 o 
  -2   7  12      296.82      279.98     68.67 o 
  -1   7  12      163.52      237.88     48.81 o 
   0   7  12      731.38      689.66     53.08 o 
   1   7  12      675.88      617.50     72.49 o 
   2   7  12     1715.00     1712.50     78.58 o 
   3   7  12     2413.02     2376.48     94.31 o 
   4   7  12     1085.43     1039.51     82.56 o 
   5   7  12     2268.41     2251.68     58.63 o 
   6   7  12      249.05      197.83     50.66 o 
   7   7  12      534.28      520.12    188.76 o 
  -2   8  12      223.88      269.71     56.07 o 
  -1   8  12      223.47      227.39     40.91 o 
   0   8  12        2.39        8.81     17.10 o 
   1   8  12       27.59       29.39     43.10 o 
   2   8  12       28.30       49.16     22.13 o 
   3   8  12      167.70      271.60     77.33 o 
   4   8  12       86.04       82.27     37.30 o 
   5   8  12      520.79      482.72     80.44 o 
   6   8  12        9.29       31.71     16.68 o 
   7   8  12      457.62      372.26    115.99 o 
  -1   9  12      746.85      852.24    224.75 o 
   0   9  12      472.51      492.20     82.72 o 
   1   9  12      968.90      935.98     52.06 o 
   2   9  12      998.84     1037.40     45.81 o 
   3   9  12      160.02      160.16     44.47 o 
   4   9  12      109.42       72.12     24.58 o 
   5   9  12       92.81      117.48     43.91 o 
   6   9  12      113.73      121.15     37.39 o 
   0  10  12      892.56      932.83     80.44 o 
   1  10  12      926.21     1011.89     53.74 o 
   2  10  12      678.70      860.40    157.13 o 
   3  10  12      843.02      831.77     62.09 o 
   4  10  12      877.40      778.96     47.13 o 
   5  10  12      475.81      446.82     77.88 o 
   6  10  12      105.33      118.61     32.47 o 
   1  11  12      120.64       82.46     34.10 o 
   2  11  12      132.22       63.42     27.52 o 
   3  11  12      158.98      129.71     43.52 o 
   4  11  12      227.95      237.08     79.32 o 
   5  11  12      699.41      745.48    119.03 o 
   3  12  12        9.38       35.47     27.52 o 
  -1  -6  13      612.84      744.99    113.51 o 
   0  -6  13      833.99      627.16    162.56 o 
   1  -6  13      596.90      506.70    173.83 o 
   2  -6  13      177.79      105.05     46.89 o 
   3  -6  13      194.60       87.95     41.86 o 
  -2  -5  13      635.30      486.89    183.57 o 
  -1  -5  13      537.08      733.09     79.56 o 
   0  -5  13      889.63      894.85    119.35 o 
   1  -5  13      972.80      794.36    117.67 o 
   2  -5  13     1227.39     1211.43     91.63 o 
   3  -5  13      594.88      532.07     81.30 o 
   4  -5  13      533.13      558.21     50.45 o 
  -2  -4  13       63.42       25.24     27.00 o 
  -1  -4  13      164.68      101.13     41.78 o 
   0  -4  13       38.78       24.92     27.24 o 
   1  -4  13       37.90       44.02     24.52 o 
   2  -4  13      296.95      219.18     54.80 o 
   3  -4  13      417.44      317.11     89.27 o 
   4  -4  13      361.23      330.47     84.42 o 
   5  -4  13       87.55       96.17     20.23 o 
  -2  -3  13      950.96      869.33     57.92 o 
  -1  -3  13      993.09      959.33     74.21 o 
   0  -3  13      553.03      420.91    135.88 o 
   1  -3  13      297.58      288.38    103.93 o 
   2  -3  13      671.28      782.63    117.95 o 
   3  -3  13      218.64      195.08     38.82 o 
   4  -3  13       17.03       30.89     11.40 o 
   5  -3  13        3.42       25.81     16.03 o 
  -3  -2  13      425.87      392.48     75.69 o 
  -2  -2  13     1207.95     1097.69     39.63 o 
  -1  -2  13     2335.34     2302.17    108.52 o 
   0  -2  13     3121.86     2883.23    134.12 o 
   1  -2  13     2167.17     2105.68    136.36 o 
   2  -2  13      866.94      940.60     54.48 o 
   3  -2  13     1211.21     1120.77     61.13 o 
   4  -2  13      765.24      794.94    111.00 o 
   5  -2  13      136.78      143.16     43.56 o 
   6  -2  13       31.89       12.06     22.01 o 
  -3  -1  13      118.63      129.77     75.17 o 
  -2  -1  13      449.01      468.52     40.26 o 
  -1  -1  13      267.06      326.77     38.98 o 
   0  -1  13     1163.18     1046.67     90.23 o 
   1  -1  13     1361.10     1252.44     85.85 o 
   2  -1  13     2122.38     2040.64    114.35 o 
   3  -1  13     1433.58     1450.99    153.42 o 
   4  -1  13      428.67      521.46     48.88 o 
   5  -1  13      854.30      879.07     68.81 o 
   6  -1  13      213.35      194.93     39.87 o 
  -3   0  13      174.75      206.87     51.13 o 
  -2   0  13      220.94      205.97     61.06 o 
  -1   0  13      165.50      184.86     34.95 o 
   0   0  13       29.99       48.17     13.88 o 
   1   0  13      123.50       88.07     18.82 o 
   2   0  13       10.67       23.46     11.54 o 
   3   0  13       65.95       27.84      7.99 o 
   4   0  13        6.81        8.79     19.45 o 
   5   0  13      168.95      150.46     18.66 o 
   6   0  13      157.83      184.95     56.92 o 
  -3   1  13      720.82      659.50     79.11 o 
  -2   1  13     1026.29     1072.02     49.81 o 
  -1   1  13     1367.55     1297.19     53.55 o 
   0   1  13     2472.54     2439.78    111.48 o 
   1   1  13     1615.75     1621.76     54.78 o 
   2   1  13     1061.47     1037.86     52.50 o 
   3   1  13      943.50      857.74     41.06 o 
   4   1  13      775.52      793.62     66.26 o 
   5   1  13      738.74      786.48     37.46 o 
   6   1  13       68.77       77.86     34.11 o 
   7   1  13        8.14       20.88     12.82 o 
  -3   2  13      448.72      281.64     89.86 o 
  -2   2  13     1019.05     1053.69     39.68 o 
  -1   2  13     1441.21     1639.21     65.58 o 
   0   2  13      658.48      730.98     44.88 o 
   1   2  13     1561.70     1456.23     53.47 o 
   2   2  13     4303.63     4333.11     72.36 o 
   3   2  13     1769.21     1842.74     68.27 o 
   4   2  13      710.45      857.42    153.30 o 
   5   2  13      582.55      596.46     47.68 o 
   6   2  13      518.65      429.53    154.65 o 
   7   2  13      400.20      428.65    181.81 o 
  -3   3  13       92.69       81.63     38.18 o 
  -2   3  13       81.80       52.01     24.41 o 
  -1   3  13       16.08       15.59     11.38 o 
   0   3  13      363.78      385.20     27.92 o 
   1   3  13      297.87      233.77     31.36 o 
   2   3  13      260.45      215.18     39.64 o 
   3   3  13      916.83      963.36     42.75 o 
   4   3  13      977.44      994.95     78.76 o 
   5   3  13      447.44      476.26    130.37 o 
   6   3  13       75.02       59.11     33.15 o 
   7   3  13      106.20      148.02     41.78 o 
  -2   4  13     1152.05     1232.45    144.55 o 
  -1   4  13     1739.81     1805.94     90.43 o 
   0   4  13     1460.16     1375.95     70.80 o 
   1   4  13      782.74      757.02     42.59 o 
   2   4  13      178.36      171.08     40.97 o 
   3   4  13      416.56      381.34     46.41 o 
   4   4  13       90.77       67.99     16.98 o 
   5   4  13      134.95      174.39     48.81 o 
   6   4  13        3.27       24.92     30.99 o 
   7   4  13        9.56       42.58     20.45 o 
  -2   5  13     1065.04      962.37     93.80 o 
  -1   5  13     1383.26     1376.47     68.91 o 
   0   5  13     1201.05     1223.03     49.37 o 
   1   5  13     1881.14     1914.03     66.43 o 
   2   5  13     1782.02     1896.01    169.39 o 
   3   5  13     1615.99     1541.42     96.70 o 
   4   5  13      841.11      905.39     41.45 o 
   5   5  13      676.50      715.99     66.54 o 
   6   5  13      336.81      321.45     94.34 o 
   7   5  13       75.41       53.04     31.79 o 
  -2   6  13       45.53       53.73     22.90 o 
  -1   6  13      303.65      198.01     61.45 o 
   0   6  13      247.99      223.71     51.30 o 
   1   6  13      793.98      826.56     55.94 o 
   2   6  13      750.14      774.59     46.29 o 
   3   6  13      345.51      376.02     56.16 o 
   4   6  13      975.95      970.98     45.27 o 
   5   6  13     1237.77     1140.09     39.95 o 
   6   6  13      410.94      366.03    177.02 o 
   7   6  13      317.66      232.78     94.10 o 
  -1   7  13      171.52      135.63     31.03 o 
   0   7  13      360.05      254.91     55.41 o 
   1   7  13       12.22       34.81     15.57 o 
   2   7  13        4.95       21.06     22.69 o 
   3   7  13        6.19       19.21     11.18 o 
   4   7  13        5.21       15.03     13.47 o 
   5   7  13       32.41       34.24     15.77 o 
   6   7  13      262.50      283.99    113.19 o 
   7   7  13      155.67      144.59     55.04 o 
  -1   8  13      790.48      674.48     77.81 o 
   0   8  13      546.32      477.45    101.90 o 
   1   8  13     1555.83     1695.32     48.65 o 
   2   8  13     1354.91     1372.23     60.19 o 
   3   8  13      426.54      416.20     83.12 o 
   4   8  13      157.86      168.05     33.54 o 
   5   8  13       88.28      134.89     36.92 o 
   6   8  13      277.13      234.06     63.00 o 
   0   9  13      432.99      424.94     60.05 o 
   1   9  13     1062.37     1074.18     68.47 o 
   2   9  13      770.25      831.88     61.47 o 
   3   9  13     1213.60     1108.66     86.59 o 
   4   9  13      679.89      613.90     87.87 o 
   5   9  13      193.68      228.91     60.60 o 
   6   9  13      264.82      260.67     68.78 o 
   1  10  13      339.27      338.31     65.06 o 
   2  10  13      114.85      146.51     54.32 o 
   3  10  13      204.99      216.41     41.21 o 
   4  10  13      229.61      276.96     97.10 o 
   5  10  13      380.04      253.55     78.99 o 
   3  11  13      100.69       72.26     23.05 o 
   4  11  13       15.16       33.06     19.50 o 
   0  -5  14        1.15       41.46     43.46 o 
   1  -5  14        6.76       35.47     21.89 o 
  -1  -4  14      459.96      348.29    135.40 o 
   0  -4  14      237.39      159.05     62.23 o 
   1  -4  14      420.92      228.95     47.21 o 
   2  -4  14      295.53      298.28     75.25 o 
   3  -4  14       49.20       35.12     12.50 o 
   4  -4  14        5.19       18.83     19.21 o 
  -1  -3  14     1068.75      973.22    101.61 o 
   0  -3  14     1167.99     1063.49    116.23 o 
   1  -3  14     1218.84     1105.27     79.96 o 
   2  -3  14     1228.66     1038.64     61.59 o 
   3  -3  14     1200.34     1161.51    102.69 o 
   4  -3  14      431.35      363.23     81.52 o 
  -2  -2  14       16.55        7.46     13.24 o 
  -1  -2  14       99.64       76.61     53.92 o 
   0  -2  14      349.80      288.78    117.59 o 
   1  -2  14      438.65      482.66     92.90 o 
   2  -2  14      619.50      618.65     68.64 o 
   3  -2  14      790.94      874.10     94.06 o 
   4  -2  14      579.83      564.56    105.01 o 
   5  -2  14      497.93      448.43     66.94 o 
  -2  -1  14      553.77      427.67     99.89 o 
  -1  -1  14      390.32      387.08     67.42 o 
   0  -1  14      239.74      269.53     75.01 o 
   1  -1  14       91.33       77.41     25.48 o 
   2  -1  14        1.14       40.81     36.63 o 
   3  -1  14       45.68       31.58     13.47 o 
   4  -1  14       53.50       28.73     15.99 o 
   5  -1  14      134.38       76.41     29.01 o 
  -2   0  14      961.21      928.54    121.38 o 
  -1   0  14     1192.24     1271.37     66.58 o 
   0   0  14     1390.83     1496.13     51.36 o 
   1   0  14     1255.95     1366.74    102.25 o 
   2   0  14      454.30      377.86     77.18 o 
   3   0  14      619.62      576.72     71.65 o 
   4   0  14      767.20      682.31     60.81 o 
   5   0  14      370.89      309.25     83.29 o 
   6   0  14       12.55       26.74     22.21 o 
  -2   1  14      535.41      510.01     55.83 o 
  -1   1  14      752.98      698.67     57.92 o 
   0   1  14      674.41      689.25     47.93 o 
   1   1  14     1633.35     1356.34     81.38 o 
   2   1  14     1379.43     1369.62     48.02 o 
   3   1  14     1148.66     1084.21     72.09 o 
   4   1  14      560.96      623.15    121.22 o 
   5   1  14      754.60      845.46     79.36 o 
   6   1  14      870.16      801.47     93.14 o 
  -2   2  14       88.58       40.67     29.55 o 
  -1   2  14       67.87       50.46     13.56 o 
   0   2  14       91.00       60.19     19.46 o 
   1   2  14        2.65       14.62      8.55 o 
   2   2  14       32.73       23.57     11.36 o 
   3   2  14      366.02      463.56    155.77 o 
   4   2  14      293.20      267.93     99.22 o 
   5   2  14      157.93      153.30     86.59 o 
   6   2  14      181.52      164.64     90.67 o 
  -2   3  14      847.72      774.61     66.93 o 
  -1   3  14      767.75      751.83     78.37 o 
   0   3  14     1052.17     1006.53     65.94 o 
   1   3  14     1334.48     1335.38     48.45 o 
   2   3  14      513.13      586.71     36.72 o 
   3   3  14      542.48      517.96     89.63 o 
   4   3  14       43.57       36.83     38.10 o 
   5   3  14        5.47       41.86     24.92 o 
   6   3  14       12.29       55.28     45.69 o 
  -1   4  14     1372.28     1498.78     65.62 o 
   0   4  14     1276.45     1411.44    105.25 o 
   1   4  14     1143.09     1187.63     76.81 o 
   2   4  14     1301.21     1243.78     49.93 o 
   3   4  14     2222.97     2352.96     94.26 o 
   4   4  14      529.74      517.24    188.44 o 
   5   4  14      433.41      410.12    131.33 o 
   6   4  14      238.20      231.98     84.12 o 
  -1   5  14       95.26       61.55     20.33 o 
   0   5  14      270.14      212.40     53.39 o 
   1   5  14      792.31      777.54     48.55 o 
   2   5  14      297.84      237.40     57.53 o 
   3   5  14      418.69      448.18     71.74 o 
   4   5  14      595.11      690.27     96.26 o 
   5   5  14      475.13      412.68    103.69 o 
   6   5  14      280.21      295.01     77.41 o 
  -1   6  14      274.06      230.61     64.99 o 
   0   6  14      325.60      260.72     80.60 o 
   1   6  14      137.24      120.88     36.17 o 
   2   6  14        7.56       27.94     35.19 o 
   3   6  14       72.39       50.67     25.90 o 
   4   6  14       38.90       57.58     30.60 o 
   5   6  14       12.26       13.58     50.25 o 
   6   6  14      112.05       63.27     50.97 o 
   0   7  14      695.16      793.30     50.89 o 
   1   7  14      966.13      869.54     72.22 o 
   2   7  14      745.69      884.21     61.91 o 
   3   7  14      836.22      994.63     51.21 o 
   4   7  14      347.31      285.90     72.81 o 
   5   7  14      321.44      376.09    186.69 o 
   6   7  14      165.58      178.94     67.82 o 
   0   8  14      398.86      340.90     82.64 o 
   1   8  14      872.51      798.34     60.52 o 
   2   8  14     1242.71     1128.62     66.60 o 
   3   8  14     1194.29     1027.78     94.94 o 
   4   8  14      535.88      452.84     72.82 o 
   5   8  14      549.47      618.41     83.76 o 
   1   9  14       16.75       39.14     18.60 o 
   2   9  14      101.44       87.89     57.40 o 
   3   9  14      119.51       78.42     37.80 o 
   4   9  14      323.50      234.38    105.93 o 
   5   9  14      148.10       97.40     30.27 o 
   3  10  14      307.01      330.06     51.04 o 
   1  -3  15       77.81      101.69     39.38 o 
   2  -3  15      376.17      175.18     83.48 o 
   3  -3  15      634.38      482.66     93.22 o 
   0  -2  15      176.45      166.48     60.23 o 
   1  -2  15      260.82      234.78    119.90 o 
   2  -2  15      191.36      105.45     55.68 o 
   3  -2  15       63.39       64.50     24.43 o 
   4  -2  15       26.81       34.59     12.54 o 
   0  -1  15     1650.23     1730.11     68.14 o 
   1  -1  15      951.04      903.40     83.32 o 
   2  -1  15      834.09      851.72     43.67 o 
   3  -1  15     1038.29     1105.18    130.05 o 
   4  -1  15      698.13      675.91     62.12 o 
  -1   0  15      154.57      118.23     34.83 o 
   0   0  15      522.76      463.72     81.56 o 
   1   0  15      722.83      674.61    111.36 o 
   2   0  15      659.59      635.91     40.35 o 
   3   0  15      370.02      254.54     79.52 o 
   4   0  15      399.38      319.75     79.67 o 
   5   0  15      555.84      613.90     85.48 o 
  -1   1  15      112.05      119.42     39.78 o 
   0   1  15       43.43       40.66     29.64 o 
   1   1  15       33.06       32.96     12.51 o 
   2   1  15        3.95       14.30     20.85 o 
   3   1  15       64.59       56.16     14.94 o 
   4   1  15        4.31       28.52     34.43 o 
   5   1  15       78.39       65.58     36.03 o 
  -1   2  15      730.03      657.52     80.04 o 
   0   2  15      618.22      664.80     92.43 o 
   1   2  15      918.70      777.34    146.43 o 
   2   2  15      746.26      782.30    113.99 o 
   3   2  15      381.82      280.39    101.69 o 
   4   2  15      386.00      340.46    118.15 o 
   5   2  15      139.37      120.94     52.40 o 
  -1   3  15      842.24      985.20     51.84 o 
   0   3  15      755.83      776.39     98.78 o 
   1   3  15     1180.99     1072.59    134.12 o 
   2   3  15     1442.31     1312.16    149.46 o 
   3   3  15     1265.34     1410.50    126.14 o 
   4   3  15      544.86      547.76    199.15 o 
   5   3  15      352.01      244.20    136.60 o 
   0   4  15       73.31       45.59     13.61 o 
   1   4  15       86.55       93.54     47.85 o 
   2   4  15      226.12      143.87     71.89 o 
   3   4  15      501.27      415.95    134.44 o 
   4   4  15      581.76      539.69    175.74 o 
   5   4  15      248.25      303.80     96.58 o 
   0   5  15      140.68      102.96     48.01 o 
   1   5  15      238.74      259.74     37.97 o 
   2   5  15       35.91       23.16     10.90 o 
   3   5  15       48.77       57.52     31.71 o 
   4   5  15       34.73       23.73     37.63 o 
   5   5  15       28.91       41.78     29.16 o 
   0   6  15     1051.07      932.46     92.33 o 
   1   6  15      995.27     1075.93     39.88 o 
   2   6  15      650.23      622.33     36.90 o 
   3   6  15      951.11     1158.95    206.18 o 
   4   6  15      697.53      702.41    118.87 o 
   5   6  15      265.22      250.27     81.00 o 
   1   7  15      394.37      253.43     76.57 o 
   2   7  15      631.27      679.54     39.14 o 
   3   7  15      432.73      305.41     80.90 o 
   4   7  15      664.22      780.70    145.23 o 
   5   7  15      613.47      557.59    105.13 o 
   2   8  15        1.46       30.61     13.41 o 
   3   8  15       29.91       27.13     34.59 o 
   4   8  15       19.13        3.75     35.87 o 
   2   0  16        7.06        4.07     15.50 o 
   3   0  16        0.27       -2.40     21.97 o 
   2   1  16      257.16      257.70     94.02 o 
   3   1  16      386.25      292.53     99.14 o 
   2   2  16      575.77      510.13     77.57 o 
   3   2  16      785.41      851.00     86.27 o 
   4   2  16      326.50      278.15    109.52 o 
   1   3  16       48.28       31.07     13.98 o 
   2   3  16      168.98      105.29     66.86 o 
   3   3  16      349.91      308.99    107.84 o 
   4   3  16      257.91      251.07     84.04 o 
   1   4  16      569.31      556.47     67.02 o 
   2   4  16      433.69      326.96    129.89 o 
   3   4  16      160.29      147.15    110.40 o 
   4   4  16        3.53       18.53     20.93 o 
   2   5  16      760.70      678.37    110.40 o 
   3   5  16      906.67     1105.74     69.10 o 
   4   5  16      718.95      916.10     99.53 o 
                                                 
